# Supplementary material for: The relationship between sleep duration and activities of daily living (ADL) disability in the Chinese oldest-old: A cross-sectional study
Source: PeerJ. 2023 Feb 14;11:e14856. doi: 10.7717/peerj.14856 (PMC9936868; doi:10.7717/peerj.14856)
Supplement: Data S1 — The original database of the enrolled population when we use R software for analysis. [file peerj-11-14856-s001.csv]

Age	Gender	Ethnicity	BMI	cardiopathy	stroke	dementia	cancer	diabetes	hypertension	respiratory disease	Marital status	Smoking	Drinking	rice	field crop	vegetable	egg	meat	fish	sleep quality	sleep duration	Daily activity	ADL disability	transferring	dressing	eating	bathing	toileting	incontinence	times of falling in a year	Height	Weight	SBP	DBP	FPG	TC	TG	HDL	LDL	CRP	Age_group	Sleep duration_gtoup
90	2	3		0	0	0	0	0	0	0	3	4	4	1	0	1	0	1	0	2	6	2	3	0	0	0	0	0	1	3											1	2
90	2	1	16.46090535	0	0	0	0	0	0	0	3	4	4	1	0	1	1	1	0	2	7	1	2	1	0	1	1	1	0	2	135	30	163	50	6.7	5.67	0.92	1.23	3.58	3.7	1	3
90	2	2	16.46090535	0	0	0	0	0	0	0	3	4	4	0	1	1	1	1	1	3	12	1	1	1	1	1	1	1	0	3	135	30	154	86	5.9	8.3	0.97	2.13	4.75	3.1	1	7
90	2	2	15.75299307	0	0	0	0	0	0	0	3	4	4	1	1	1	1	1	1	1	7	1	1	1	1	1	1	1	0	1	138	30	171	111	5.6	3	0.81	1.64	1.159	5.3	1	3
90	2	2	15.30612245	0	0	0	0	1	1	0	2	4	4	1	1	1	1	1	0	2	8	1	1	1	1	1	1	1	0	2	140	30	159	87	7.9	6.1	0.75	1.94	3	3.5	1	4
90	2	2	15.30612245	0	0	0	0	0	0	0	3	4	4	1	1	1	1	1	1	2	12	2	2	0	0	1	1	1	0	1	140	30	134	66	10.7	4.87	0.83	1.16	2.91	6.1	1	7
90	2	2	15.30612245	0	0	0	0	0	1	0	3	4	4	1	1	1	1	1	1	2	6	2	3	0	0	1	0	0	0	1	140	30	179	102	5.4	6.49	1.01	2.17	4.28	4.5999999	1	2
90	2	2	14.67064404	0	0	0	0	0	0	0	2	4	4	1	1	1	1	1	1	1	6	1	1	1	1	1	1	1	0	2	143	30	146	67	8.1	5.05	0.81	1.67	2.62	21.1	1	2
90	2	2	14.67064404	0	0	0	0	0	0	0	3	4	4	1	0	1	0	1	0	2	12	2	3	0	0	0	0	0	1	4	143	30	168	91	6.3	3.84	1.01	1.62	2.29	7.7	1	7
90	2	3	14.67064404	0	0	0	0	0	0	0	3	4	4	1	1	1	1	1	1	1	8	1	1	1	1	1	1	1	0	3	143	30	148	69	8.5	6.34	1.01	1.51	3.8	5.5	1	4
90	2	2	14.26872771	0	0	0	0	0	0	0	3	4	4	1	1	1	1	1	1	1	9	1	1	1	1	1	1	1	0	1	145	30	171	83	8.4	5.86	0.65	2.19	3.94	3.4	1	5
90	2	2	13.69612856	0	0	0	0	0	0	0	3	4	4	1	0	1	0	1	0	1	10	2	2	1	0	1	1	1	0	1	148	30	141	74	7.7	5.2	0.81	1.59	3.52	2.4	1	6
90	2	2	13.69612856	0	0	0	0	0	0	0	3	4	4	1	0	1	0	1	0	1	12	2	2	0	0	1	1	1	0	1	148	30	141	74	7.7	5.2	0.81	1.59	3.52	2.4	1	7
90	2	3	12.48699272	0	0	0	0	0	0	0	3	4	4	1	0	1	0	1	0	3	4	2	3	0	0	0	0	0	1	3	155	30	165	80	10.9	5.16	0.71	1.57	2.83	6.7	1	1
90	1	2	12.73833005	0	0	0	0	0	0	0	2	4	4	1	0	1	0	1	0	2	5	1	2	0	1	1	1	1	0	2	156	31	132	72	6.8	3.95	0.61	1.79	1.88	1.9	1	1
90	2	2	18.93491124	0	0	0	0	0	0	0	3	4	4	1	1	1	1	1	1	2	10	1	1	1	1	1	1	1	0	1	130	32	149	74	5.1	5.2	0.579	2.15	1.92	4.59	1	6
90	2	2	17.55829904	0	0	0	0	0	1	0	3	4	4	1	1	1	1	1	1	1	12	2	2	0	0	1	1	1	0	3	135	32	185	100	6.2	6.91	0.86	1.78	3.71	3.7	1	7
90	2	2	16.32653061	0	0	1	0	0	0	1	3	4	2	1	1	1	0	1	1	1	9	1	1	1	1	1	1	1	0	1	140	32	138	77	6.3	3.92	0.74	1.3	2.45	5	1	5
90	2	2	15.86986709	1	0	0	0	0	1	1	3	4	4	1	1	1	0	1	0	2	7	2	2	1	0	1	1	1	0	3	142	32	153	83	5.4						1	3
90	2	2	15.86986709	0	0	0	0	0	1	0	3	4	3	1	0	1	0	1	0	3	6	2	2	1	0	1	1	1	0	3	142	32	126	66	7.8	4.68	0.82	1.76	2.21	1.8	1	2
90	2	2	14.80864455	0	0	0	0	0	0	0	3	4	4	1	1	1	1	1	1	1	6	1	1	1	1	1	1	1	0	3	147	32	141	78	-3						1	2
90	2	3	16.83673469	0	0	0	0	0	0	0	3	4	4	1	1	1	1	1	0	2	5	1	1	1	1	1	1	1	0	1	140	33	164	84	-3						1	1
90	2	1	16.83673469	1	0	0	0	0	0	0	3	4	4	1	1	1	0	1	0	3	5	1	2	1	0	1	1	1	0	1	140	33	190	98	5.9	4.16	0.44	1.7	2.69	3.3	1	1
90	2	2	16.59876264	0	0	0	0	0	0	0	3	4	4	1	1	1	1	1	1	1	10	1	1	1	1	1	1	1	0	1	141	33	143	68	7.7	4.46	0.43	2.39	1.99	4.2	1	6
90	2	2	15.69560048	0	0	0	0	0	0	0	3	4	4	1	0	1	0	1	0	2	8	2	3	0	0	1	0	0	0	4	145	33	108	70	7.6	5.23	1.28	1.52	3.58	8.6	1	4
90	2	2	15.69560048	0	0	0	0	0	0	0	3	4	4	1	0	1	1	1	0	2	5	2	2	0	0	1	1	1	0	1	145	33	118	51	-3						1	1
90	2	2	12.890625	0	0	0	0	0	0	0	3	4	4	1	1	1	1	1	1	1	10	1	3	1	0	1	0	0	0	1	160	33	184	96	5.6	7.22	1.99	1.48	4.61	3.24	1	6
90	2	2	20.1183432	0	0	0	0	0	0	0	3	4	4	1	1	1	1	1	1	2	9	1	1	1	1	1	1	1	0	2	130	34	135	75	-3						1	5
90	2	2	20.1183432	0	0	0	0	0	0	0	3	4	4	1	1	1	1	1	0	2	6	1	1	1	1	1	1	1	0	1	130	34	150	90	5.7	5.13	0.72	2.02	3.28	1.8	1	2
90	1	2	18.93517487	0	0	0	0	0	1	0	2	4	4	1	1	1	1	1	1	2	6	1	1	1	1	1	1	1	0	1	134	34	161	85	6.1	4.16	0.41	1.66	2.47	7.8	1	2
90	2	2	17.34693878	1	0	0	0	0	1	0	3	4	4	1	1	1	1	1	1	2	11	2	2	1	0	1	1	1	0	1	140	34	176	92	5.5	7.09	0.78	2.27	3.37	3.8	1	7
90	2	2	16.62672991	0	0	0	0	0	1	0	3	4	4	1	1	1	1	1	0	1	10	2	1	1	1	1	1	1	0	3	143	34	205	96	10.4	6.11	1.8	1.35	3.7	5.3	1	6
90	2	2	16.39660494	0	0	0	0	0	0	0	3	4	4	1	1	1	1	1	1	1	8	2	3	0	0	0	0	0	1	1	144	34	102	66	8.1						1	4
90	2	3	16.39660494	0	0	0	0	0	0	0	3	4	4	1	1	1	1	1	1	2	6	2	3	0	0	1	0	0	0	4	144	34	128	68	7.3	5.59	1.84	1.33	2.86	2.44	1	2
90	2	2	16.17122473	0	0	0	0	0	1	0	3	4	4	1	1	1	1	1	1	2	5	2	1	1	1	1	1	1	0	1	145	34	172	75	-3						1	1
90	2	2	15.11111111	0	0	0	0	0	0	0	3	4	4	1	0	1	0	1	0	2	6	2	3	0	0	0	0	0	1	1	150	34	129	71	-3						1	2
90	2	3	15.11111111	0	0	0	0	0	0	0	3	4	4	1	1	1	0	1	1	3	6	1	1	1	1	1	1	1	0	1	150	34	154	80	7.9	4.32	0.95	1.35	2.28	5.69	1	2
90	2	2	15.11111111	0	0	0	0	0	0	0	3	4	4	0	1	1	0	1	1	3	10	1	2	1	0	1	1	1	0	3	150	34	181	95	4.8	3.61	0.97	0.99	1.7	3.22	1	6
90	1	1	19.20438957	0	0	0	0	0	0	1	3	4	4	1	1	1	1	1	0	1	14	2	2	0	0	1	1	1	0	3	135	35	118	62	9.3	6.08	1.31	1.35	3.6	2.3	1	7
90	2	2	18.64777026	0	0	0	0	0	0	0	3	4	4	1	1	1	1	1	1	2	8	1	1	1	1	1	1	1	0	1	137	35	127	62	5.6	6.94	0.93	1.45	4.349	9.4	1	4
90	2	2	18.37849191	0	0	0	0	0	0	0	3	4	4	1	1	1	0	1	0	2	5	1	1	1	1	1	1	1	0	1	138	35	132	75	6	5.97	0.67	1.91	3.98	2.4	1	1
90	2	1	17.85714286	0	0	0	0	0	1	0	3	4	4	1	0	1	0	0	1	3	6	2	2	1	0	1	1	1	0	3	140	35	169	92	6.6	5.06	0.88	1.59	2.86	2.5	1	2
90	2	2	17.35766713	0	0	0	0	0	1	0	3	4	4	0	1	1	1	1	1	1	10	1	2	1	0	1	1	1	0	3	142	35	170	70	6.4	4.62	0.53	1.37	2.28	2.38	1	6
90	2	2	17.35766713	1	0	0	0	0	0	0	3	4	4	1	1	1	0	1	1	3	5	1	2	1	0	1	0	1	0	1	142	35	160	83	5.9	5.67	2.43	1.13	4.43	4.0999999	1	1
90	2	2	17.11575138	0	0	0	0	0	0	0	3	4	4	1	0	1	1	0	0	2	8	1	1	1	1	1	1	1	0	1	143	35	147	73	5.4	6.31	0.92	2.09	3.1	1.5	1	4
90	2	2	17.11575138	0	0	0	0	0	0	0	2	4	4	1	0	1	0	0	0	2	6	1	2	0	1	1	1	1	0	2	143	35	162	89	6.2						1	2
90	2	2	17.11575138	1	0	0	0	0	0	0	3	4	4	1	1	1	1	1	0	2	6	2	2	1	0	1	1	1	0	2	143	35	120	80	5.2	4.32	1.149	1.07	3.11	28.3	1	2
90	2	2	16.64684899	0	0	0	0	0	0	0	3	4	4	1	0	1	0	1	0	1	10	1	1	1	1	1	1	1	0	1	145	35	182	90	4.9	5.53	0.63	1.45	3.3	1.8	1	6
90	2	3	16.64684899	0	0	0	0	0	0	0	3	4	4	1	1	1	1	1	1	1	8	1	1	1	1	1	1	1	0	1	145	35	124	62	8						1	4
90	2	2	16.64684899	0	0	0	0	0	1	0	3	4	4	1	1	1	1	1	1	2	8	1	1	1	1	1	1	1	0	1	145	35	221	88	7	4.2	0.75	1.06	2.78	3.26	1	4
90	2	2	16.41959092	1	0	0	0	0	1	0	3	4	4	1	0	1	0	0	0	2	7	2	2	0	1	1	1	1	0	2	146	35	110	65	8.8						1	3
90	2	2	15.97881665	0	0	0	0	0	0	0	3	4	4	1	1	1	1	1	1	1	9	1	1	1	1	1	1	1	0	1	148	35	144	85	6.5	4.23	0.63	1.58	2.72	2	1	5
90	2	2	15.55555556	0	0	0	0	0	1	0	3	4	4	1	1	1	1	1	1	1	8	1	1	1	1	1	1	1	0	1	150	35	170	88	5.9	6.74	0.8	2.07	3.43	2.7	1	4
90	2	3	15.14889197	0	0	0	0	0	0	0	3	4	4	1	0	1	1	1	1	2	10	2	2	1	0	1	1	1	0	1	152	35	153	98	8.1	6.67	1.12	1.66	3.6	4.15	1	6
90	2	2	13.671875	0	0	0	0	0	0	0	3	4	4	1	0	1	1	1	0	2	6	1	1	1	1	1	1	1	0	1	160	35	144	105	6.5	5.56	0.98	1.56	3.89	4.9	1	2
90	2	2	13.33638165	0	0	0	0	0	1	0	3	4	4	1	1	1	0	1	1	2	10	2	3	0	0	0	0	0	1	1	162	35	215	85	7.5	7.19	1.23	1.47	4.38	3.3	1	6
90	2	2	20.9777985	0	0	0	0	0	0	0	3	4	4	1	1	1	1	1	1	2	7	1	1	1	1	1	1	1	0	1	131	36	159	90	7.6	5.55	0.67	1.61	3.24	3.46	1	3
90	2	2	19.46366782	0	0	0	0	0	1	0	3	4	2	1	0	1	1	1	0	1	6	2	1	1	1	1	1	1	0	1	136	36	159	102	6	5.68	1.46	1.01	4.28	3.04	1	2
90	2	3	17.12247325	0	0	0	0	0	0	0	3	4	4	1	1	1	1	1	1	3	1	1	2	0	1	1	1	1	0	3	145	36	153	87	-3						1	1
90	2	3	17.12247325	0	0	0	0	0	1	0	3	4	4	1	0	1	0	1	1	2	2	1	1	1	1	1	1	1	0	1	145	36	177	90	5.8	5.26	0.84	1.55	4.05	1.9	1	1
90	2	2	17.12247325	0	0	0	0	0	1	0	3	4	4	1	1	1	1	1	0	2	11	1	1	1	1	1	1	1	0	3	145	36	157	89	8.4	4.93	1.2	1.3	3.8	5.2	1	7
90	2	2	17.12247325	0	0	0	0	0	1	0	3	4	4	1	1	1	1	1	1	2	8	1	1	1	1	1	1	1	0	1	145	36	166	109	4.7	4.79	1.129	1.34	3.49	3.8	1	4
90	2	3	16.43535427	0	0	0	0	0	0	0	2	4	4	1	1	1	1	1	1	1	8	1	2	0	1	1	1	1	0	1	148	36	160	100	5.3	5.62	1.99	1.93	2.1	1.33	1	4
90	2	2	16	0	0	0	0	0	0	0	3	4	4	1	1	1	1	1	1	1	10	1	1	1	1	1	1	1	0	1	150	36	176	80	5.00E-06	4.59	1.18	1.35	3.39	1.6	1	6
90	1	2	15.3787005	0	0	0	0	0	0	0	2	4	4	1	1	1	1	1	0	2	10	2	2	0	0	1	1	1	0	2	153	36	218	92	5.4	5.87	0.75	1.53	3.56	10.79	1	6
90	1	2	18.61073387	0	0	0	0	0	0	0	2	4	4	1	1	1	1	1	1	1	11	1	1	1	1	1	1	1	0	1	141	37	129	58	-3						1	7
90	2	3	17.8433642	0	0	0	0	0	0	0	3	4	4	1	0	1	0	1	1	2	5	1	3	0	0	1	1	0	0	1	144	37	162	95	8.1	5.49	0.77	1.93	3.07	3.14	1	1
90	2	1	17.12249526	0	0	0	0	0	0	0	3	4	4	1	1	0	1	1	0	2	6	1	2	0	1	1	1	0	0	1	147	37	148	79	5.3	6.3	0.65	2.18	4.34	3.4	1	2
90	2	1	16.44444444	0	0	0	0	0	0	0	3	4	4	1	1	1	1	1	1	2	5	1	1	1	1	1	1	1	0	1	150	37	179	89	5.6	4.57	0.95	1.12	3.76	3.6	1	1
90	2	2	19.3877551	0	0	0	0	0	1	0	3	4	4	1	0	0	0	0	0	2	6	2	3	0	0	0	0	0	1	1	140	38	108	61	5.3	3.52	0.66	1.32	2.21	4	1	2
90	2	1	18.84546717	0	0	0	0	0	0	0	3	4	4	1	0	1	0	1	0	3	6	1	1	1	1	1	1	1	0	3	142	38	167	71	8.4	7.14	1.88	1.81	5.32	13.9	1	2
90	2	2	18.58281579	0	0	0	0	0	0	0	3	4	4	1	1	1	1	1	0	2	5	2	3	0	0	0	0	0	1	4	143	38	101	59	-3						1	1
90	2	3	18.32561728	0	0	0	0	0	0	0	3	4	4	1	0	1	0	1	1	2	8	2	3	0	1	1	0	0	0	1	144	38	180	90	13.2	5.51	0.82	1.62	3	5.56	1	4
90	2	2	17.5852654	0	0	0	0	1	0	0	3	4	4	1	1	1	1	1	0	3	2	1	2	0	0	1	1	1	0	1	147	38	141	68	19.3	5.08	1.33	1.36	3.69	7.9	1	1
90	2	2	16.88888889	0	0	0	0	0	0	0	3	4	4	1	1	0	0	1	1	2	6	2	3	0	0	0	0	0	1	1	150	38	120	80	10.6	5.09	0.52	1.86	3.38	4.8	1	2
90	2	2	15.61472715	0	0	0	0	0	0	0	3	1	3	0	1	1	0	1	1	1	11	1	2	0	1	1	1	1	0	1	156	38	126	77	6.3	6.45	0.95	1.86	4.36	5.8	1	7
90	2	2	17.33333333	0	0	0	0	0	1	0	3	4	4	1	1	1	1	1	1	1	11	1	2	0	0	1	1	1	0	1	150	39	131	99	8.3	4.5	0.76	1.1	3.67	4.9	1	7
90	2	3	22.27667632	0	0	0	0	0	0	0	3	4	4	1	0	1	1	1	1	1	8	1	2	1	1	1	1	0	0	1	134	40	157	93	6	5.4	2.01	1.47	3.11	3.15	1	4
90	2	2	21.31173744	0	0	0	0	0	0	0	3	4	4	1	1	1	1	1	1	1	7	1	1	1	1	1	1	1	0	1	137	40	159	72	6.1	6.81	2.41	1.54	5.36	4.5	1	3
90	2	2	20.40816327	0	0	0	0	0	0	0	2	4	4	1	1	1	1	1	0	2	9	2	2	0	0	1	1	1	0	1	140	40	143	65	6.1	6.28	1.149	1.47	3.63	2.4	1	5
90	2	2	20.40816327	0	0	0	0	0	1	0	3	4	4	1	1	1	1	1	1	2	10	2	2	1	0	1	1	1	0	1	140	40	159	94	6.9	7.18	1.06	1.36	4.69	8.6	1	6
90	2	2	19.29012346	0	0	0	0	0	0	0	2	4	4	1	1	1	1	1	1	1	8	1	1	1	1	1	1	1	0	1	144	40	171	95	5.7						1	4
90	2	2	19.02497027	0	0	0	0	0	0	0	3	4	4	1	1	1	1	1	0	2	5	2	1	1	1	1	1	1	0	2	145	40	215	94	-3						1	1
90	2	2	19.02497027	0	0	0	0	0	0	0	3	4	4	1	0	1	1	1	1	2	10	2	1	1	1	1	1	1	0	1	145	40	178	97	5.6	6.46	0.99	1.39	5.46	25	1	6
90	2	2	19.02497027	1	0	0	0	0	1	0	3	4	4	1	1	1	1	1	1	1	11	2	1	1	1	1	1	1	0	1	145	40	202	107	7.6	7.62	1.42	1.74	6.31	2.1	1	7
90	2	2	19.02497027	0	0	0	0	0	1	0	3	4	4	1	1	1	1	1	1	3	6	2	2	1	0	1	0	1	0	2	145	40	122	71	7.9	5.68	1.58	1.76	2.91	9.6199999	1	2
90	2	1	18.76524676	0	0	0	0	0	0	0	3	4	4	1	1	1	0	1	0	1	9	1	1	1	1	1	1	1	0	1	146	40	154	93	5	5.24	1.49	1.67	3.51	6	1	5
90	2	1	18.76524676	0	0	0	0	0	1	0	3	4	4	1	1	1	1	1	0	2	8	2	3	0	0	1	0	0	0	1	146	40	145	80	-3						1	4
90	2	2	18.51080568	0	0	0	0	0	1	0	3	4	4	1	0	1	0	1	0	2	8	1	2	1	0	1	0	1	0	1	147	40	121	76	5.4	5.68	1.94	4.96	3.7	5.7	1	4
90	2	2	18.26150475	0	0	0	0	0	0	0	3	4	4	1	0	1	0	1	0	2	9	2	1	1	1	1	1	1	0	1	148	40	163	85	9.2	4.54	1.149	1.32	3.27	11.2	1	5
90	2	2	17.77777778	0	0	0	0	0	1	0	3	4	4	1	0	1	1	1	1	2	9	1	1	1	1	1	1	1	0	2	150	40	194	84	6.4	5.96	2.18	1.53	4.17	3.3	1	5
90	1	2	17.77777778	0	1	0	0	0	1	0	2	4	4	1	1	1	1	1	1	1	10	2	3	0	0	0	0	0	1	1	150	40	134	80	-3						1	6
90	1	2	17.77777778	0	0	1	0	0	0	0	3	1	1	1	1	1	1	1	1	2	9	1	2	1	0	1	0	1	0	1	150	40	200	110	6	4.139	0.98	1.44	2.7	5	1	5
90	1	3	17.77777778	0	0	0	0	0	0	0	3	3	3	1	0	1	1	1	1	2	10	1	2	1	0	1	1	1	0	3	150	40	139	88	6.6	5	2.99	1.12	3.13	1.79	1	6
90	2	2	17.31301939	0	0	0	0	0	0	0	3	4	4	1	1	1	1	1	1	1	10	1	1	1	1	1	1	1	0	1	152	40	153	82	6.3	6.06	0.87	1.64	4.45	2.4	1	6
90	2	2	17.087445	0	1	0	0	0	1	0	3	4	4	1	1	1	1	1	0	2	6	1	2	1	0	1	1	1	0	1	153	40	159	87	9.1	2.96	0.92	1.22	1.57	2.8	1	2
90	1	3	17.087445	0	0	0	0	0	0	0	3	4	4	1	0	1	0	1	0	2	5	1	3	0	0	0	0	0	0	1	153	40	135	88	4.9	4.66	1.04	1.45	2.66	2.12	1	1
90	2	2	16.4365549	0	0	0	0	0	1	0	3	4	4	1	0	1	0	1	0	1	10	1	1	1	1	1	1	1	0	1	156	40	164	87	4.9	6.5	1.149	1.39	4.19	2.1	1	6
90	2	3	15.82215893	0	0	0	0	0	0	0	3	4	3	1	0	1	0	1	0	1	10	2	2	1	0	1	1	1	0	1	159	40	170	107	6.3	6.6	1.04	2.41	4.05	2.8	1	6
90	1	3	13.67942273	0	0	0	0	0	0	1	3	4	3	1	0	1	1	1	1	2	7	1	1	1	1	1	1	1	0	1	171	40	143	79	7.6	5.3	0.72	1.54	2.82	1.83	1	3
90	2	2	22.49657064	0	0	0	0	0	1	0	3	4	4	1	0	1	1	1	0	1	8	1	2	1	0	1	1	1	0	3	135	41	155	91	7.3	5.69	0.78	1.9	2.75	25	1	4
90	2	2	21.52909053	1	0	0	0	0	0	0	3	4	4	1	1	1	1	1	1	2	11	1	1	1	1	1	1	1	0	3	138	41	141	80	6.7	3.56	1.97	1.08	1.85	2	1	7
90	2	2	20.33326721	0	0	0	0	0	1	0	3	4	4	1	1	1	1	1	0	1	10	1	1	1	1	1	1	1	0	1	142	41	210	99	6	5.91	1.67	1.77	4.309	31.4	1	6
90	1	2	19.50059453	0	0	0	0	0	0	0	3	1	3	1	1	1	1	1	1	1	12	1	3	0	0	1	0	1	0	1	145	41	139	67	5.6	5.39	1.23	1.07	4.519	6	1	7
90	2	2	16.42365006	0	0	0	0	0	0	0	3	4	4	1	1	1	1	1	1	2	10	1	2	1	0	1	1	1	0	1	158	41	168	80	6.1	6.28	3.29	1.47	4.33	5	1	6
90	1	2	16.42365006	0	0	0	0	0	0	0	2	4	1	1	0	1	0	0	0	1	7	2	2	1	1	1	1	0	0	1	158	41	140	83	7.3	3.73	0.85	1.4	1.63	6.63	1	3
90	1	2	10.45811652	1	0	0	0	0	0	0	2	3	3	1	1	1	1	1	1	1	10	1	1	1	1	1	1	1	0	2	198	41	137	84	8.4	4.58	1.28	1.35	2.99	4.5999999	1	6
90	2	3	21.42857143	0	0	0	0	0	1	0	3	4	4	1	0	1	0	1	0	2	6	1	2	1	1	1	0	0	0	1	140	42	113	66	8.3	5.94	1.16	1.78	3.04	0.25	1	2
90	1	2	19.97621879	0	0	0	0	0	0	0	3	4	4	1	0	0	1	1	1	1	11	1	2	0	1	1	1	1	0	1	145	42	133	70	8.4	4.41	0.68	1.86	2.58	17	1	7
90	1	3	18.17867036	0	0	0	0	0	1	0	2	4	4	1	1	1	1	1	1	2	10	1	2	1	0	1	1	0	0	1	152	42	146	76	7.6	3.71	1.17	1.13	2.05	1.55	1	6
90	2	2	17.94181725	0	0	0	0	0	1	0	2	4	4	1	1	1	1	1	0	1	12	1	2	1	0	1	1	1	0	1	153	42	165	91	5.8	7.82	0.92	1.3	5.43	27.3	1	7
90	2	2	16.82422689	0	0	0	0	0	1	0	3	4	4	1	1	1	1	1	1	1	9	1	1	1	1	1	1	1	0	1	158	42	184	75	6	5.12	0.76	1.49	2.83	4	1	5
90	1	2	15.42699725	0	0	0	0	0	0	0	3	4	4	1	0	1	0	1	0	2	9	1	1	1	1	1	1	1	0	2	165	42	166	85	6.2	7.84	0.87	1.65	4.78	3	1	5
90	2	2	20.17264027	0	0	0	0	0	0	0	3	4	4	1	1	1	1	1	1	1	8	1	2	1	0	1	1	1	0	1	146	43	148	60	5.7	5.62	0.78	1.27	3.58	3.3	1	4
90	2	2	20.17264027	0	0	0	0	0	0	1	3	4	2	1	1	1	1	1	1	1	9	2	2	1	1	0	1	1	0	1	146	43	117	80	9.1	4.71	1.44	1.46	3.42	4.5	1	5
90	2	2	19.6311176	0	0	0	0	0	0	0	3	4	4	1	1	1	1	1	1	2	8	1	1	1	1	1	1	1	0	1	148	43	133	76	-3						1	4
90	2	2	19.6311176	0	0	0	0	0	0	0	3	4	4	1	1	1	1	1	1	2	10	1	1	1	1	1	1	1	0	1	148	43	76	43	-3						1	6
90	2	2	19.6311176	0	0	0	0	0	1	0	3	4	4	1	1	1	1	1	1	1	5	1	2	1	0	1	1	1	0	1	148	43	160	72	6.1	4.67	1.68	1.21	3.52	5.3	1	1
90	1	2	19.11111111	0	0	0	0	0	0	0	3	3	4	1	1	1	1	1	0	2	6	1	1	1	1	1	1	1	0	1	150	43	135	74	6.7	5.66	1.09	1.91	3.69	3.9	1	2
90	2	2	19.11111111	0	0	0	0	0	1	0	3	4	4	1	1	1	1	1	1	1	10	1	1	1	1	1	1	1	0	3	150	43	167	63	4.9	6.35	1.19	1.68	4.5	3.5	1	6
90	1	2	17.44492677	0	0	0	0	0	0	0	3	4	2	1	1	1	1	1	1	2	8	1	2	1	0	1	1	1	0	1	157	43	145	91	5.4	4.51	0.68	1.71	2.97	1.9	1	4
90	1	2	16.796875	0	0	0	0	0	0	0	2	1	4	1	1	1	1	1	0	1	7	1	1	1	1	1	1	1	0	1	160	43	142	60	7.2	3.82	0.69	1.28	2.62	105.4	1	3
90	1	3	41.47422	0	0	0	0	0	0	0	2	4	4	1	0	1	0	1	0	1	8	1	3	0	1	0	0	0	0	1	103	44	110	67	7.2	4.61	1.06	1.72	2.32	2.5	1	4
90	2	2	21.51694459	0	0	0	0	0	1	0	2	4	4	1	1	1	1	1	1	2	8	1	1	1	1	1	1	1	0	3	143	44	140	74	5.7	4.17	1.149	1.31	2.85	1.5	1	4
90	2	3	20.08765522	0	0	0	0	0	0	0	3	4	4	1	0	1	0	1	0	2	6	1	3	0	0	1	0	0	0	2	148	44	168	93							1	2
90	2	3	19.04432133	0	0	0	0	0	0	0	2	4	4	0	1	1	0	0	1	1	10	1	3	1	0	0	0	0	1	1	152	44	147	87	3.2	5.01	1.25	0.92	3.11	4.68	1	6
90	2	2	18.5528757	0	0	0	0	0	0	0	3	4	4	1	1	1	1	1	1	2	7	1	1	1	1	1	1	1	0	1	154	44	176	98	6.8	6.72	0.76	1.51	4.139	3.18	1	3
90	2	2	25.4395387	0	0	0	0	0	0	0	3	4	4	1	1	1	1	1	1	3	13	1	3	0	0	1	0	1	0	3	133	45	100	66	6.5	9.04	3.19	1.64	5.34	2.4	1	7
90	2	3	22.95918367	0	0	0	0	1	1	0	3	4	4	1	0	0	0	1	1	2	8	1	3	1	0	1	0	0	0	1	140	45	176	102	8.7	5.28	1.97	1.02	3.41	23.94	1	4
90	2	2	20.54419284	0	0	0	0	0	0	0	3	4	4	1	1	1	1	1	1	1	6	1	2	1	0	1	1	1	0	1	148	45	172	88	5.7	6.37	2.42	1.16	5.08	6.4	1	2
90	2	2	20.54419284	0	0	0	0	0	1	0	2	4	4	1	0	1	0	1	0	2	5	1	1	1	1	1	1	1	0	1	148	45	198	81	6.7	6.08	0.88	2.17	3.83	2.9	1	1
90	1	3	20	0	0	0	0	0	0	0	2	4	4	1	1	1	1	1	1	2	10	1	2	1	0	1	1	1	0	1	150	45	154	82	6.7	4.59	0.67	1.82	2.34	2.7	1	6
90	1	2	20	0	0	0	0	0	1	0	3	3	3	1	1	1	1	1	1	2	10	1	1	1	1	1	1	1	0	2	150	45	164	85	8.3	4.98	0.56	1.98	2.73	2.6	1	6
90	2	2	19.73597649	0	0	0	0	0	0	0	3	4	4	1	1	1	1	1	1	2	10	1	2	1	0	1	1	1	0	1	151	45	133	79	4.9	6.23	1.34	2.12	3.97	6.8	1	6
90	2	3	19.47714681	0	0	0	0	0	1	0	3	4	4	1	1	0	1	1	1	2	10	1	3	1	0	1	0	0	0	1	152	45	169	84	8.4	4.79	1.65	1.08	2.8	4.94	1	6
90	2	3	18.73048907	0	0	0	0	0	0	0	3	4	4	1	1	1	1	1	1	2	8	1	1	1	1	1	1	1	0	1	155	45	158	79	6.9	3.99	0.49	1.1	3.04	9.6	1	4
90	2	1	18.73048907	0	0	0	0	0	1	0	3	4	4	1	1	1	1	1	0	1	13	1	1	1	1	1	1	1	0	1	155	45	179	75	-3						1	7
90	1	2	18.02595738	0	0	0	0	0	0	0	3	4	4	1	1	1	1	1	1	1	6	1	1	1	1	1	1	1	0	1	158	45	134	59	8.7	4.66	0.59	1.79	3.15	7.8	1	2
90	2	2	17.578125	0	0	0	0	0	0	0	3	4	4	1	1	1	0	1	1	2	6	1	1	1	1	1	1	1	0	1	160	45	125	87	6.1	6.35	1.21	1.67	4.43	5	1	2
90	2	3	23.8082915	0	0	0	0	0	0	0	3	4	4	1	0	1	1	1	0	1	8	1	3	1	1	0	0	0	0	1	139	46	170	78	5.8	4.98	2.01	1.43	2.83	5.18	1	4
90	1	2	22.49498753	1	0	0	0	0	1	0	2	4	4	0	1	1	1	1	0	2	12	1	1	1	1	1	1	1	0	2	143	46	156	83	5.8	3.87	1.05	0.92	2.36	0.35	1	7
90	2	2	21.87871581	0	0	0	0	0	1	0	3	4	4	1	1	1	1	1	1	1	10	2	2	1	0	1	1	1	0	1	145	46	199	99	5	5.61	2.1	1.38	4.09	4.0999999	1	6
90	2	2	19.14672216	0	0	0	0	0	0	0	3	4	4	1	1	1	1	1	1	2	5	1	2	1	0	1	1	1	0	1	155	46	148	75	4.6	4.87	1.63	1.22	3.4	4.5999999	1	1
90	2	2	18.66201469	0	0	0	0	0	1	0	3	4	4	1	0	1	1	1	0	2	6	1	1	1	1	1	1	1	0	1	157	46	152	67	5.3	4.54	1.129	1.07	2.77	1.58	1	2
90	1	3	17.96875	0	0	0	0	0	0	0	2	4	3	1	1	1	1	1	1	2	6	2	2	0	0	1	1	1	0	2	160	46	132	69	5.4	6.58	0.98	0.98	4.52	18.5	1	2
90	1	2	17.52781588	0	0	0	0	0	0	0	2	3	2	1	1	1	1	1	1	1	8	1	1	1	1	1	1	1	0	1	162	46	116	65	5.9	5.66	1.02	1.62	3.92	7.4	1	4
90	2	2	23.64066194	0	0	0	0	0	1	0	3	4	4	1	0	1	0	1	0	3	12	1	1	1	1	1	1	1	0	1	141	47	135	66	5.4	6.9	2.19	1.43	3.74	4.35	1	7
90	2	2	23.30886729	0	0	0	0	0	0	0	3	4	4	1	1	1	1	1	1	2	10	1	2	1	0	1	1	1	0	1	142	47	137	83	7.6						1	6
90	2	2	21.75019668	0	0	0	0	0	1	0	3	4	4	1	1	1	1	1	1	2	4	2	1	1	1	1	1	1	0	1	147	47	125	68	7	4.42	1.55	1.64	1.2	1.56	1	1
90	1	3	21.45726808	0	0	0	0	0	0	1	2	4	2	1	0	1	1	0	1	1	8	1	1	1	1	1	1	1	0	1	148	47	105	79	11.3	4.47	0.77	1	2.72	0.9	1	4
90	2	2	20.88888889	0	0	0	0	0	0	0	3	4	4	1	1	1	1	1	1	1	9	1	1	1	1	1	1	1	0	1	150	47	173	113	7.9						1	5
90	1	2	17.47471743	0	0	0	0	0	0	0	3	4	2	1	1	1	1	1	1	1	9	1	1	1	1	1	1	1	0	2	164	47	173	90	-3						1	5
90	2	2	25.57408493	0	0	0	0	0	1	0	3	4	4	1	1	1	1	1	1	1	8	1	1	1	1	1	1	1	0	1	137	48	151	111	6.6	6.45	2.64	2.02	4.139	3.6	1	4
90	2	3	21.33333333	0	0	0	0	0	0	0	3	4	4	1	1	1	1	1	1	2	6	1	2	0	1	1	1	1	0	1	150	48	139	84	7.5	7.12	2.69	1.39	5.96	3.2	1	2
90	2	3	18.06616734	0	0	0	0	0	0	1	2	4	4	1	0	0	0	0	0	1	10	2	3	1	0	0	0	0	1	1	163	48	129	83							1	6
90	1	2	16.80613424	0	0	0	0	0	0	0	3	4	4	1	0	1	1	1	1	1	8	1	1	1	1	1	1	1	0	1	169	48	148	75	-3						1	4
90	2	2	22.67573696	0	0	0	0	0	1	0	3	4	4	1	1	1	0	1	0	2	7	1	1	1	1	1	1	1	0	1	147	49	190	106	6.9	5.32	0.66	1.58	2.8	2.42	1	3
90	1	2	20.39542144	0	0	0	0	0	0	0	2	4	4	1	1	1	1	1	1	2	5	1	2	1	0	1	1	1	0	1	155	49	102	80	6.8	3.48	0.7	1.13	1.79	5.5	1	1
90	1	2	20.13477975	0	0	0	0	0	0	0	3	3	1	1	1	1	0	1	0	3	3	1	1	1	1	1	1	1	0	1	156	49	126	67	6.1	5.61	1.74	1.8	3.69	2.9	1	1
90	1	2	19.6282647	0	0	0	0	0	0	0	2	4	3	1	1	1	1	1	1	1	10	1	1	1	1	1	1	1	0	1	158	49	187	78	4.4	5.48	0.61	1.9	3.73	9	1	6
90	1	3	19.140625	0	0	0	0	0	0	0	2	4	4	1	1	1	1	1	1	2	8	1	2	1	0	1	1	1	0	1	160	49	129	73	5.5	3.87	1.61	1.09	2.61	5.8	1	4
90	1	2	25.51020408	0	0	0	0	0	0	1	2	4	4	1	1	1	1	1	1	1	10	2	2	0	0	1	1	1	0	1	140	50	160	66	10.2	4.44	1.82	0.9	2.93	1.99	1	6
90	2	2	23.78121284	0	0	0	0	0	0	0	3	4	4	1	1	1	1	1	1	3	8	1	2	1	0	1	1	1	0	1	145	50	178	88	5.8	5.56	10.05	1.05	2.62	5.4	1	4
90	2	3	23.45655845	0	0	0	0	0	0	0	3	4	4	1	0	1	0	0	1	2	7	1	2	1	0	1	1	1	0	1	146	50	171	91	5.7	4.04	1.83	0.78	2.69	2.6	1	3
90	2	2	23.1385071	0	0	0	0	0	0	0	3	4	4	1	1	1	1	1	0	2	7	2	2	1	0	1	1	1	0	1	147	50	153	71	7.4	6.03	1.159	1.79	3.05	1.21	1	3
90	2	2	22.22222222	0	0	0	0	0	0	0	3	4	4	1	1	1	1	1	1	2	5	1	1	1	1	1	1	1	0	1	150	50	142	66	7.9	4.71	0.93	1.68	2.97	3.5	1	1
90	2	3	22.22222222	0	0	0	0	0	1	0	3	4	4	1	1	1	0	1	1	2	10	1	1	1	1	1	1	1	0	1	150	50	156	91	5.5	5.47	0.74	1.26	3.37	1.8	1	6
90	2	2	21.92886277	0	0	0	0	0	1	0	3	4	4	1	0	1	1	1	1	2	10	1	1	1	1	1	1	1	0	1	151	50	157	86	7.3	4.7	2.29	0.97	3.44	4.4	1	6
90	1	2	20.81165453	0	0	0	0	0	1	0	2	4	4	1	1	1	0	1	1	1	6	1	1	1	1	1	1	1	0	1	155	50	126	65	6.7	5.37	1.28	1.36	3.11	2.3	1	2
90	1	2	20.28479857	0	1	0	0	0	0	0	3	4	4	0	1	1	1	1	1	1	9	2	3	0	0	1	0	0	0	1	157	50	159	94	5.6	4.65	0.99	1.36	3.02	3.8	1	5
90	2	2	20.02884153	0	0	0	0	0	1	0	2	4	4	1	0	0	0	1	1	2	7	1	1	1	1	1	1	1	0	1	158	50	161	87	6.6	4.8	0.84	1.5	2.67	2.2799999	1	3
90	1	3	19.53125	1	0	0	0	0	0	0	2	4	4	1	1	1	0	1	1	1	9	1	1	1	1	1	1	1	0	1	160	50	181	69	4.7	5.72	2.029	1.54	4.19	5.0999999	1	5
90	2	2	19.53125	0	0	1	0	0	1	0	3	4	4	0	1	1	1	1	1	1	10	1	2	1	0	1	1	1	0	1	160	50	145	82	6.3	6.88	1.58	1.63	3.96	2.6	1	6
90	1	5	19.53125	0	1	0	0	0	1	0	2	4	4	1	0	0	1	1	1	2	5	2	3	0	0	1	0	1	0	2	160	50	154	85							1	1
90	1	2	19.05197378	0	0	0	0	0	0	0	3	3	2	1	1	1	1	1	1	2	10	1	1	1	1	1	1	1	0	1	162	50	121	67	6.8	4.87	0.83	1.64	3.21	2.5	1	6
90	2	2	28.40276231	0	0	0	0	0	1	0	3	4	4	1	0	1	1	1	0	3	3	1	2	1	0	1	1	1	0	1	134	51	143	78	5.1	6.2	4.07	1.29	4.36	7.6	1	1
90	2	3	23.92568962	1	0	0	0	0	1	0	2	4	4	0	1	1	1	1	1	1	6	2	3	0	0	0	1	1	0	1	146	51	114	80	8.1	4.25	2.12	0.86	2.7	0.4	1	2
90	2	2	23.28341855	0	0	0	0	0	0	0	3	4	4	1	1	1	1	1	1	1	8	1	1	1	1	1	1	1	0	1	148	51	164	81	7.3	5.019	1.19	0.85	4.12	15.1	1	4
90	1	2	22.66666667	0	0	0	0	0	0	0	2	4	4	1	1	1	1	1	1	2	8	2	2	1	0	1	1	1	0	2	150	51	143	102	6						1	4
90	2	2	22.66666667	0	1	0	0	0	1	0	3	4	4	1	1	1	1	1	1	2	6	1	1	1	1	1	1	1	0	1	150	51	154	80	7.5	6.45	4.769	1.38	3.6	6.71	1	2
90	1	2	18.73278237	0	0	0	0	0	0	0	3	4	4	1	1	1	1	1	1	2	8	1	1	1	1	1	1	1	0	1	165	51	129	71	8.6						1	4
90	1	2	23.73995617	0	0	0	0	0	0	0	2	4	2	1	1	1	1	1	0	1	7	1	2	0	1	1	1	1	0	2	148	52	148	86	5.9	5.77	1.05	1.59	4.37	21.4	1	3
90	1	2	22.50692521	0	0	0	0	0	0	0	3	4	4	1	0	1	1	1	1	1	9	1	2	1	0	1	1	1	0	1	152	52	148	90	5.4	8.58	1.83	1.51	5.29	4.6	1	5
90	1	2	21.36752137	0	0	0	0	0	1	0	2	4	4	1	1	1	1	1	0	1	11	1	2	0	0	1	1	1	0	1	156	52	175	114	6.6	5.85	1.49	1.18	4.389	4.9	1	7
90	2	2	21.36752137	0	0	0	0	1	0	0	3	4	4	1	0	0	0	1	1	2	10	1	2	1	0	1	1	1	0	1	156	52	138	79	9.4	4.74	0.88	1.79	2.09	3.71	1	6
90	2	3	20.82999519	0	0	0	0	0	0	0	2	4	4	0	0	1	1	1	1	1	7	2	2	0	0	1	1	1	0	1	158	52	138	90	5.8	6.99	1.39	1.38	4.99	2.45	1	3
90	1	3	20.3125	0	0	0	0	0	0	0	2	4	4	0	1	1	1	1	1	1	7	1	2	1	0	1	1	1	0	1	160	52	168	76	5.6	5.96	1.8	1.12	3.45	4.39	1	3
90	2	2	29.51659612	0	0	0	0	0	0	0	3	4	4	1	1	1	1	1	1	1	11	1	2	1	0	1	1	1	0	3	134	53	118	68	7.6	6.81	3.68	1.36	5.41	4.7	1	7
90	1	3	25.55941358	0	0	0	0	0	1	0	2	4	4	1	0	1	0	1	0	2	8	1	3	0	0	0	0	0	0	1	144	53	203	98	7.8	4.76	0.64	1.83	2.37	3.33	1	4
90	2	2	23.55555556	0	0	0	0	0	1	0	3	4	1	1	1	1	1	1	1	1	10	1	2	0	0	1	1	1	0	3	150	53	151	86	8.4	4.519	1.41	1.79	2.45	3.1	1	6
90	1	3	22.93975069	0	0	0	0	0	1	0	2	3	4	1	1	1	1	0	0	1	7	1	2	0	0	1	1	1	0	3	152	53	180	90	5.6	3.64	1.67	0.78	2.37	13.95	1	3
90	1	2	18.77834467	0	0	0	0	0	1	0	3	4	2	1	0	1	1	1	1	2	11	1	1	1	1	1	1	1	0	3	168	53	169	84	5.7	4.849	1.05	1.47	3.5	5.2	1	7
90	2	5	26.04166667	0	0	0	0	0	1	0	2	4	4	1	0	1	0	0	1	2	8	1	1	1	1	1	1	1	0	1	144	54	207	100	5.7	4.65	0.71	1.08	3.18	0.25	1	4
90	1	2	24	0	0	0	0	0	0	0	3	4	4	1	0	1	0	1	0	2	10	1	2	1	0	1	0	1	0	1	150	54	180	102	7.1	4.21	0.86	1.69	2.73	5.3	1	6
90	2	2	24	0	0	0	0	0	1	0	3	4	4	1	0	1	1	1	1	1	9	1	1	1	1	1	1	1	0	1	150	54	198	124	7.4	5.21	2.85	1.02	3.49	2.89	1	5
90	1	2	19.13265306	0	0	0	0	0	0	0	2	3	2	1	1	1	1	1	1	2	9	1	1	1	1	1	1	1	0	1	168	54	189	99	8.9	5.6	0.43	2.95	2.259	5.9	1	5
90	2	5	25.10956903	0	0	0	0	0	1	0	3	4	4	1	1	0	0	1	1	1	8	1	2	1	0	1	1	1	0	1	148	55	187	111		5.38	1.11	1.17	3.33	2.22	1	4
90	2	3	24.44444444	0	0	0	0	0	0	0	2	4	4	1	1	1	1	1	1	1	8	1	1	1	1	1	1	1	0	1	150	55	159	84	6.2	6.48	2.06	1.08	4.12	3.2	1	4
90	2	2	23.80540166	0	0	0	0	0	0	0	3	4	4	1	1	1	1	1	1	1	9	1	2	1	0	1	1	1	0	1	152	55	213	108	5.4	4.45	0.97	1.24	2.36	4.34	1	5
90	1	2	23.80540166	0	0	0	0	0	0	1	3	4	2	1	1	1	1	1	1	2	9	2	3	0	0	1	0	1	0	1	152	55	104	63	5.4	3.63	1.18	0.89	2.57	15.4	1	5
90	2	2	23.49523687	0	0	0	0	0	0	0	3	4	4	1	1	1	1	1	1	1	8	1	1	1	1	1	1	1	0	1	153	55	152	98	5.3	5.5	1.22	2.01	3.2	2.2	1	4
90	1	5	22.60026298	0	0	0	0	0	1	0	2	2	2	1	0	1	1	0	1	2	8	1	1	1	1	1	1	1	0	1	156	55	162	116	5.8	4.37	0.88	1.07	2.89	1.32	1	4
90	1	3	22.60026298	0	0	0	0	0	1	0	3	4	4	1	1	1	1	1	1	1	10	1	1	1	1	1	1	1	0	1	156	55	180	88	5.9	5.55	2.48	0.99	3.58	6.88	1	6
90	1	2	19.48696145	0	0	0	0	0	1	0	3	3	4	1	1	1	0	0	1	1	6	1	1	1	1	1	1	1	0	1	168	55	131	65	7.1	3.54	0.86	1	1.93	6.9	1	2
90	1	1	23.01117686	0	0	0	0	0	1	0	3	4	2	1	0	1	1	1	0	2	5	1	1	1	1	1	1	1	0	1	156	56	165	78	-3						1	1
90	1	3	23.01117686	0	1	0	0	0	0	0	2	4	4	0	1	1	1	1	1	1	7	1	3	0	0	0	1	1	0	1	156	56	136	80	5.3	6.28	1.56	1.18	3.87	3.54	1	3
90	1	2	22.43230252	0	0	0	0	0	0	0	3	4	4	1	1	1	1	1	1	1	7	1	1	1	1	1	1	1	0	1	158	56	116	74	5.4	4.92	1.29	1.16	3.84	4.0999999	1	3
90	1	2	21.60410478	0	0	0	0	0	0	0	3	2	2	1	0	1	0	1	0	2	8	1	2	0	1	1	1	1	0	1	161	56	117	104	6.2	4.59	1.14	1.02	2.79	2.48	1	4
90	2	5	26.74047664	1	0	0	0	1	1	0	3	4	4	1	0	1	1	1	1	2	7	1	2	1	0	1	1	1	0	2	146	57	123	76	7.1	3.61	1.5	1.25	1.45	1.38	1	3
90	1	2	23.42209073	0	0	0	0	0	0	0	3	1	3	1	0	1	1	1	0	1	7	2	2	1	0	1	1	1	0	1	156	57	154	77	6	5.56	0.9	1.41	3.4	2.9	1	3
90	2	3	27.20960781	0	1	0	0	0	0	0	3	4	4	1	1	1	1	1	0	2	4	1	2	1	0	1	1	1	0	1	146	58	189	90	6.2	4.94	0.96	1.29	3.81	1.8	1	1
90	1	2	25.77777778	0	0	0	0	1	0	0	3	3	3	1	0	1	1	1	1	2	8	1	1	1	1	1	1	1	0	1	150	58	133	67	6.1	5.35	3.05	1.01	4.21	4.7	1	4
90	1	3	21.30394858	0	0	0	0	0	1	0	3	4	4	1	1	1	1	1	1	1	8	1	1	1	1	1	1	1	0	1	165	58	135	82	10.1	3.79	1.31	0.95	2.03	68.31	1	4
90	1	2	20.06920415	0	0	0	0	0	0	0	3	2	4	1	0	1	1	1	0	2	6	1	2	1	0	1	1	1	0	2	170	58	170	96	7.6	6.64	1.53	1.57	4.019	9.9	1	2
90	1	3	23.046875	0	1	0	0	0	0	0	3	3	3	1	1	1	1	1	1	2	5	2	3	0	0	0	0	0	1	4	160	59	140	70	8.699	2.529	1.159	0.64	1.28	2.13	1	1
90	1	2	20.41522491	0	0	0	0	0	0	0	2	4	3	1	0	1	0	1	1	2	10	1	1	1	1	1	1	1	0	1	170	59	121	71	6.6	3.17	0.55	0.91	1.89	3.63	1	6
90	2	3	29.34128808	0	0	0	0	0	1	1	3	4	3	1	1	1	1	1	1	1	8	1	1	1	1	1	1	1	0	1	143	60	156	82	8.6	6.01	3.57	1.07	4.74	2.8	1	4
90	2	3	26.66666667	0	0	0	0	0	0	0	3	4	4	1	0	1	1	1	1	1	10	1	2	1	0	1	1	1	0	1	150	60	150	90	5.4	3.55	0.93	1.04	1.88	1.82	1	6
90	1	3	25.6311675	0	0	0	0	0	1	0	2	4	2	1	1	0	1	1	0	1	8	1	2	0	1	1	1	1	0	1	153	60	156	96	8.3	5.34	0.99	1.08	3.85	2.72	1	4
90	1	2	23.4375	0	0	0	0	0	0	0	3	4	4	1	0	1	0	1	0	1	8	1	1	1	1	1	1	1	0	1	160	60	163	82	5.1	5.24	5	1.17	3.67	4.9	1	4
90	1	2	23.53304271	0	0	0	0	1	1	0	2	4	4	1	1	1	1	1	1	1	10	1	1	1	1	1	1	1	0	1	161	61	161	89	4.1	7	1.6	1.42	4.18	4.9	1	6
90	2	3	27.55555556	0	0	0	0	0	1	0	3	4	4	1	0	0	1	1	1	2	8	1	3	1	0	1	0	0	0	1	150	62	154	96	5.8	6.46	1.4	1.57	3.81	3.19	1	4
90	1	2	22.14532872	0	0	0	0	0	1	1	3	4	4	1	0	1	1	1	1	2	8	2	2	1	0	1	1	1	0	1	170	64	153	101	6.6	5.58	0.78	1.31	4.11	4.7	1	4
90	2	2	30.49352599	1	0	0	0	0	1	0	3	4	4	1	0	1	1	0	1	2	11	2	2	0	0	1	1	1	0	1	146	65	216	96	8.2	4.92	1.75	1.05	4.019	3.6	1	7
90	1	5	23.87511478	0	0	0	0	1	1	0	2	3	4	1	0	1	1	1	1	2	10	1	1	1	1	1	1	1	0	1	165	65	139	83	7.3	3.81	0.92	1.35	1.48	0.34	1	6
90	1	3	23.38435374	0	0	0	0	0	0	0	3	4	4	1	1	1	1	1	1	1	9	1	1	1	1	1	1	1	0	1	168	66	187	96	5.2	4.94	2.02	1.29	2.7	0.25	1	5
90	2	2	32.34244946	0	0	0	0	0	0	0	3	4	4	1	1	1	1	1	0	1	8	1	2	1	0	1	1	1	0	1	145	68	170	90	12.1	4.559	0.81	1.42	2.319	2.91	1	4
90	1	5	23.87543253	0	0	0	0	0	1	0	2	4	2	1	0	1	1	1	1	1	12	1	1	1	1	1	1	1	0	2	170	69	154	82	6.4	4.88	0.94	1.11	2.93	5.93	1	7
90	2	2	31.95763331	0	0	0	0	0	0	0	3	4	4	1	1	1	1	1	1	2	6	2	1	1	1	1	1	1	0	2	148	70	141	65	6.4	5.09	0.94	1.28	3.87	5.9	1	2
90	1	2	27.34375	0	1	0	0	0	1	0	2	3	3	1	1	1	1	1	1	1	7	2	3	0	0	0	0	1	0	1	160	70	188	86	7.2	6.05	3.85	1.02	4.48	5.2	1	3
90	1	2	27.34375	0	0	0	0	0	0	0	3	4	3	1	1	1	1	1	0	2	10	1	1	1	1	1	1	1	0	3	160	70	158	96	6.9	5.4	4.29	1.17	3.8	5.3	1	6
90	1	2	27.34375	0	0	0	0	0	1	0	3	4	4	1	0	1	1	1	0	1	12	1	1	1	1	1	1	1	0	1	160	70	163	70	8.4	4.559	1.35	0.87	3.09	1.6	1	7
90	1	2	26.6727633	0	0	0	0	0	0	0	3	4	4	1	1	1	1	1	1	1	9	1	1	1	1	1	1	1	0	1	162	70	148	93	5.7	4.94	1.37	0.92	4.03	5.8	1	5
90	1	2	24.33747972	0	0	0	0	0	0	0	3	3	3	1	1	1	1	1	1	1	8	1	1	1	1	1	1	1	0	1	172	72	169	91	7.8	5.9	0.6	1.65	4.42	4.4	1	4
90	1	2	26.81359045	0	0	0	0	0	1	0	2	2	3	1	1	1	1	1	1	1	8	1	1	1	1	1	1	1	0	1	165	73	147	87	5.2	6.43	2.14	2.04	3.05	5	1	4
90	1	3	27.25088745	0	0	0	0	1	1	1	2	4	4	1	0	0	0	1	0	1	10	1	2	1	0	1	1	0	0	1	167	76	128	80	11.8	3.59	7.06	1.77	2.11	5.39	1	6
90	2	3	30.078125	0	0	0	0	0	1	0	3	4	4	1	0	0	1	1	1	1	7	1	1	1	1	1	1	1	0	2	160	77	151	85	7.4						1	3
90	1	2	32.8731098	0	0	0	0	0	0	0	3	1	1	1	1	1	1	1	1	3	4	1	2	0	1	1	1	1	0	1	156	80	181	68	7.6	5.04	0.84	1.59	2.71	9.71	1	1
90	2	2	32.45567772	0	0	0	0	0	0	0	3	4	4	1	0	1	0	1	0	3	3	1	1	1	1	1	1	1	0	2	157	80	126	65	6.3	5.55	1.29	1.91	3.48	4	1	1
90	1	3	32.04614645	1	0	0	0	0	1	0	2	4	4	1	0	1	0	1	0	1	12	1	1	1	1	1	1	1	0	2	158	80	135	67	5.7	3.38	0.45	1.02	2.48	2.2999999	1	7
90	2	2	13.71564619	0	0	0	0	0	0	0	3	4	4	1	0	1	0	0	0	2	5	1	1	1	1	1	1	1	0	2	139	26.5	145	75	5.5	5.43	0.97	1.86	3.72	7	1	1
90	2	2	17.09183673	0	0	0	0	0	0	0	3	4	4	1	0	1	1	1	1	1	8	2	2	0	0	1	1	1	0	1	140	33.5	123	72	5.8	5.63	1.139	0.93	3.86	2.2	1	4
90	2	2	13.59081504	0	0	0	0	0	0	0	3	4	4	1	1	1	1	1	0	2	12	2	2	1	0	1	1	1	0	1	157	33.5	150	90	7.9	6.61	0.93	1.35	4.16	7.2	1	7
90	2	2	15.95555556	0	0	0	0	0	0	0	3	4	4	1	1	1	1	1	1	2	3	1	2	0	1	1	1	1	0	1	150	35.9	140	82	5.4	4.11	1.4	1.71	2.54	3.8	1	1
90	2	5	19.44696041	0	0	0	0	0	1	0	3	4	4	1	0	0	1	1	1	1	10	1	1	1	1	1	1	1	0	1	137	36.5	154	85	6.1	5.33	0.99	1.25	3.3	0.5	1	6
90	2	2	22.66988062	0	0	0	0	0	0	0	3	4	4	1	1	1	0	1	0	3	6	1	2	1	0	1	1	1	0	2	132	39.5	150	86	5.4	4.809	1.11	1.28	2.97	1.3	1	2
90	2	5	21.8966263	0	0	0	0	1	0	0	2	4	4	1	0	1	1	1	1	3	5	1	1	1	1	1	1	1	0	1	136	40.5	143	73	6.8	6.43	1.65	1.16	3.9	0.25	1	1
90	1	2	18	0	0	0	0	0	0	0	3	2	2	1	1	1	1	1	1	1	8	1	2	1	0	1	1	1	0	1	150	40.5	156	78	5.2	4.3	0.81	1.22	2.09	14.11	1	4
90	2	3	24.39164371	0	0	0	0	0	0	0	3	4	4	1	0	0	0	1	0	2	7	1	1	1	1	1	1	1	0	1	132	42.5	194	96	6.7	4.62	1.4	1	3.17	0.25	1	3
90	2	3	21.07716723	0	0	0	0	0	0	0	2	4	4	1	0	1	0	1	0	1	8	1	1	1	1	1	1	1	0	1	142	42.5	161	73	6	4.67	1.06	1.13	3.24	0.25	1	4
90	1	2	21.98979592	0	0	0	0	0	0	0	3	4	4	1	1	1	1	1	0	2	4	1	2	0	1	1	1	1	0	1	140	43.1	174	95	4.3	4.13	0.33	1.52	2.05	3.58	1	1
90	2	2	21.05604146	0	0	0	0	0	1	0	3	4	4	1	1	1	0	1	0	2	7	1	1	1	1	1	1	1	0	3	147	45.5	129	76	5.9	8.6	2.13	1.27	5.64	7.5	1	3
90	1	2	20.66666667	0	0	0	0	0	0	0	2	4	4	1	1	1	0	1	0	1	8	1	1	1	1	1	1	1	0	1	150	46.5	154	89	-3						1	4
90	2	2	20.29134094	1	0	0	0	0	1	0	3	4	4	1	0	1	0	1	0	2	10	1	1	1	1	1	1	1	0	1	153	47.5	136	82	5.1	5.22	0.78	1.57	2.81	22.4	1	6
90	2	2	21.82334129	0	0	0	0	0	1	0	3	4	4	1	1	1	1	1	0	1	8	2	3	0	0	0	1	1	0	1	149	48.45	201	65	5.1	4.81	1.47	1.03	2.82	0.39	1	4
90	2	2	20.87198516	0	0	0	0	0	0	0	3	4	4	1	0	1	0	1	0	2	9	2	3	0	0	0	0	0	1	1	154	49.5	132	62	7.4	6.24	0.99	1.67	3.51	2.1	1	5
90	2	1		0	0	0	0	0	0	0	2	4	4	1	0	1	0	0	0	2	6	2	1	1	1	1	1	1	0	3											1	2
90	1	2		0	0	0	0	0	0	0	3	3	3	1	0	1	0	1	0	1	8	1	2	1	0	1	1	1	0	1											1	4
90	2	2		0	1	0	0	0	1	0	2	4	4	1	1	1	1	1	1	2	10	1	2	0	0	1	1	1	0	1											1	6
90	1	2		0	0	0	0	0	0	0	3	1	1	1	1	1	1	1	1	1	8	1	2	1	0	1	1	1	0	1											1	4
90	2	2		0	0	0	0	0	0	0	3	4	4	1	1	1	1	1	1	1	11	1	1	1	1	1	1	1	0	1											1	7
90	1	2		0	0	0	0	0	0	0	2	4	4	1	1	1	1	1	1	1	8	1	1	1	1	1	1	1	0	1											1	4
90	2	2		0	0	0	0	0	0	0	3	4	4	1	0	1	1	1	0	1	18	2	3	0	0	0	0	0	1	1											1	7
90	2	3		0	0	0	0	0	0	0	3	4	4	1	1	1	1	1	0	2	6	2	2	0	0	1	1	1	0	1											1	2
90	2	2		0	0	0	0	0	0	0	3	4	4	1	1	1	1	1	0	2	6	1	1	1	1	1	1	1	0	1											1	2
90	1	2		0	0	0	0	0	0	0	2	2	3	1	0	1	1	1	0	1	8	1	1	1	1	1	1	1	0	2											1	4
90	1	2		0	0	0	0	0	0	0	3	4	4	1	0	1	1	1	1	3	6	1	3	0	0	1	0	1	0	1											1	2
90	2	2		0	0	0	0	0	1	0	3	4	4	1	1	1	1	1	1	2	8	2	2	0	0	1	1	1	0	2											1	4
90	2	1		0	0	0	0	0	1	0	3	4	4	1	0	1	0	1	0	1	12	1	2	0	1	1	1	1	0	1											1	7
90	2	2		0	0	0	0	0	1	0	3	4	4	1	1	1	1	1	0	2	10	1	1	1	1	1	1	1	0	1											1	6
90	1	2		0	0	0	0	1	0	0	3	4	4	1	1	1	1	1	0	2	10	2	3	0	0	1	0	1	0	2											1	6
90	1	2		0	0	0	0	0	1	0	3	4	4	1	0	0	0	1	0	2	8	2	3	0	0	1	0	1	0	4											1	4
90	2	2		0	0	0	0	0	1	0	3	4	4	1	0	1	1	1	0	2	9	1	3	0	0	1	0	1	0	2											1	5
90	2	2		0	0	1	0	0	0	0	3	4	4	1	1	1	1	1	1	2	2	2	3	0	0	0	0	0	1	3											1	1
90	1	3		0	0	0	0	0	1	0	3	3	3	1	1	1	1	1	1	1	10	1	1	1	1	1	1	1	0	3											1	6
90	1	1		0	0	0	0	0	1	0	3	4	4	1	0	1	0	1	0	1	12	2	2	1	0	1	1	1	0	2											1	7
90	2	2		0	0	0	0	0	1	0	3	4	2	1	1	1	0	1	1	1	10	2	3	0	0	0	0	0	1	4											1	6
91	2	2		0	0	0	0	0	0	0	3	4	4	1	0	1	0	1	1	2	7	1	1	1	1	1	1	1	0	1	0	0	166	67	-3						1	3
91	2	2		0	0	1	0	0	0	0	1	4	4	1	1	1	1	1	1	3	6	2	2	1	0	1	1	1	0	1	0	0	0	0	-3						1	2
91	2	2		0	0	0	0	0	0	0	2	4	2	1	1	1	1	1	1	1	5	2	3	0	0	0	0	0	1	4	0	0	0	0							1	1
91	2	2		0	0	0	0	0	0	0	3	4	4	1	0	0	0	1	0	2	10	2	3	0	0	0	0	0	1	3	1	1	11	1							1	6
91	2	3	11.47842057	0	0	0	0	0	0	0	3	4	4	1	1	1	1	1	1	1	12	2	3	0	0	0	0	0	1	1	132	20	132	90	-3						1	7
91	2	2	14.79289941	0	0	0	0	0	0	0	3	4	4	1	1	1	1	1	1	1	12	1	2	1	0	1	1	1	0	1	130	25	168	78	5.1	6.38	0.56	1.87	3.53	2.7	1	7
91	2	2	14.79289941	0	0	0	0	0	0	0	3	4	4	1	1	1	1	1	1	3	13	1	1	1	1	1	1	1	0	3	130	25	181	82	-3						1	7
91	2	3	13.71742112	0	0	0	0	0	0	0	3	4	4	1	0	1	1	1	1	2	9	1	2	1	0	1	1	1	0	1	135	25	90	60							1	5
91	2	2	13.3198359	0	1	0	0	0	1	0	3	4	4	1	1	1	1	1	1	2	9	1	1	1	1	1	1	1	0	1	137	25	151	65	-3						1	5
91	2	2	13.26530612	0	0	0	0	0	0	0	3	4	4	1	1	1	0	1	0	1	10	2	2	1	0	1	1	1	0	1	140	26	141	80	6.9	4.389	0.86	1.87	2.34	2.1	1	6
91	2	2	14.28571429	0	0	0	0	0	0	0	3	4	4	1	1	1	1	1	1	1	8	1	1	1	1	1	1	1	0	2	140	28	141	41	6.7	5.28	0.79	2.14	2.97	25.2	1	4
91	2	2	12.44444444	1	0	0	0	0	0	0	3	4	4	1	1	1	1	1	1	1	8	1	1	1	1	1	1	1	0	1	150	28	144	83	-3						1	4
91	2	3	16.15059033	1	0	0	0	0	0	0	3	4	4	1	1	1	0	1	0	2	10	1	1	1	1	1	1	1	0	1	134	29	147	60	5.4	4.46	0.74	1.68	2.72	3.7	1	6
91	2	2	17.75147929	0	0	0	0	0	0	0	3	4	4	1	1	1	1	1	0	2	11	1	2	1	0	1	1	1	0	1	130	30	103	48	6.1						1	7
91	2	2	16.70750724	0	0	0	0	0	0	0	3	4	4	1	0	1	1	1	1	2	9	2	3	0	0	1	0	1	0	1	134	30	136	81	-3	6.98	0.76	1.58	4.22	4.3	1	5
91	2	2	15.98380308	0	0	0	0	0	0	0	3	4	4	1	1	1	1	1	1	1	9	1	1	1	1	1	1	1	0	2	137	30	154	69	6.1	3.87	0.68	2	1.91	4.3	1	5
91	2	2	15.30612245	0	0	0	0	0	0	1	3	4	4	1	1	1	1	1	1	2	8	1	3	0	0	0	0	0	1	4	140	30	118	69	-3						1	4
91	2	2	15.08978422	0	0	0	0	0	1	0	3	4	3	0	0	0	0	1	0	1	8	2	2	1	0	1	1	1	0	3	141	30	146	64	7.2	4.14	1.2	0.99	2.61	5.4	1	4
91	2	2	14.8780004	0	0	0	0	0	0	0	2	4	4	1	1	1	1	1	1	1	12	1	1	1	1	1	1	1	0	1	142	30	143	74	5.9	3.89	1.48	1.49	2.21	3.8	1	7
91	2	3	14.26872771	0	0	0	0	0	0	0	3	4	2	1	0	1	0	1	0	1	10	1	2	0	0	1	1	1	0	1	145	30	170	90	7	4.21	1.91	0.96	2.319	14.45	1	6
91	2	2	13.69612856	0	0	0	0	0	0	0	3	4	4	1	0	1	1	1	0	3	4	2	1	1	1	1	1	1	0	3	148	30	146	73	-3						1	1
91	2	2	13.69612856	0	0	0	0	0	1	0	3	4	4	1	1	1	1	1	0	2	10	2	3	0	0	0	0	0	1	4	148	30	135	85	-3						1	6
91	2	2	13.33333333	0	0	0	0	0	0	0	2	4	4	1	0	1	1	1	1	1	7	1	1	1	1	1	1	1	0	1	150	30	109	73	7.8	5.16	0.71	1.92	1.92	1.76	1	3
91	2	3	17.52501555	0	0	0	0	0	0	0	3	4	4	1	1	0	1	1	1	2	8	1	1	1	1	1	1	1	0	1	133	31	171	86	6.6	5.95	1.16	1.49	3.95	3.25	1	4
91	2	2	15.81632653	0	0	0	0	0	0	0	3	4	4	1	0	1	1	1	0	2	6	2	2	1	0	1	1	1	0	1	140	31	203	149	8.1	5.7	1.12	1.54	4.139	5.4	1	2
91	2	2	15.15966551	0	0	0	0	0	1	0	3	4	4	1	1	1	1	1	0	1	7	2	3	0	0	0	1	1	0	1	143	31	217	136	5.8	5.42	0.72	2.09	3.15	3.8	1	3
91	2	2	13.59589492	0	0	0	0	0	0	0	3	4	4	1	1	1	1	1	1	3	5	1	1	1	1	1	1	1	0	3	151	31	132	77	6.2	5.61	0.579	1.98	2.61	1.9	1	1
91	2	3	11.81222375	0	0	0	0	0	0	0	3	4	4	1	0	1	1	0	0	1	11	1	1	1	1	1	1	1	0	1	162	31	144	80	5.6						1	7
91	2	2	18.93491124	0	0	0	0	0	0	0	4	4	4	1	1	1	1	1	1	2	9	2	3	1	0	0	0	1	0	1	130	32	130	78	5.7	7.43	0.72	2.28	3.7	2.8	1	5
91	2	2	18.36547291	0	0	0	0	0	0	0	3	4	4	1	1	1	1	1	0	1	8	1	2	1	0	1	1	1	0	1	132	32	165	99	-3						1	4
91	2	2	16.32653061	0	0	0	0	0	0	0	3	4	4	1	0	1	1	1	0	3	10	2	2	1	0	1	1	1	0	1	140	32	149	76	7.7	4.48	0.88	1.4	3.17	7.1	1	6
91	2	3	15.86986709	0	0	0	0	0	0	0	2	4	3	1	0	0	0	0	0	1	8	1	1	1	1	1	1	1	0	1	142	32	106	64	7.9	4.83	1.55	1.25	2.77	38.6	1	4
91	2	1	15.64868698	0	0	0	0	0	0	0	3	4	4	1	1	1	1	1	1	1	6	1	1	1	1	1	1	1	0	1	143	32	144	64	9.3	5.91	1.63	1.7	4.18	3	1	2
91	2	2	15.64868698	0	0	0	0	0	0	0	3	4	4	1	0	1	1	1	0	2	7	2	3	0	0	0	0	0	1	4	143	32	120	79	-3						1	3
91	2	2	15.21997622	1	0	0	0	0	0	0	2	4	4	1	1	1	1	1	1	2	11.5	2	2	1	0	1	1	1	0	1	145	32	152	84	5.5	4.52	0.42	1.82	2.12	3.4	1	7
91	2	3	15.01219741	0	0	0	0	0	0	0	3	4	4	1	0	1	1	1	1	2	10	2	3	0	0	0	0	0	1	3	146	32	117	78							1	6
91	2	3	14.22222222	0	0	0	0	0	0	0	3	4	4	1	0	1	1	1	1	2	10	1	2	1	0	1	1	1	0	1	150	32	124	68	6.6	5.28	1.8	1.52	2.279	8.08	1	6
91	2	3	19.52662722	0	0	0	0	0	0	0	3	4	4	1	1	1	1	1	1	1	8	1	3	0	1	0	1	0	0	1	130	33	146	82							1	4
91	2	3	16.83673469	0	0	0	0	0	0	0	3	4	4	0	1	1	1	0	0	1	8	2	3	0	0	0	1	1	0	3	140	33	152	78	6.3	4.49	0.9	1.43	2.5	0.25	1	4
91	2	3	15.27141469	0	0	0	0	0	1	0	3	4	4	1	1	1	1	1	1	2	5	2	3	0	0	0	0	0	0	1	147	33	158	80	11.8	4.56	0.74	1.42	3.1	4.12	1	1
91	2	3	14.66666667	0	0	0	0	0	1	0	3	4	4	1	1	1	1	1	1	1	8	1	2	1	0	0	1	1	0	1	150	33	163	73	6.1	3.21	0.49	1.28	1.43	14.66	1	4
91	2	2	17.85339214	1	0	0	0	0	0	0	3	4	4	1	1	1	1	1	1	2	5	2	1	1	1	1	1	1	0	3	138	34	173	87	4.8	4.38	0.76	2.2	1.56	3.3	1	1
91	2	2	15.95045975	0	0	0	0	0	0	0	3	4	4	1	1	1	1	1	1	2	5	1	3	1	0	1	0	0	0	2	146	34	176	105	-3						1	1
91	2	3	14.15192508	0	0	0	0	0	1	0	3	4	4	1	1	1	1	1	1	1	8	1	1	1	1	1	1	1	0	1	155	34	179	83	6.8	5.22	1.149	1.55	2.82	3.8	1	4
91	2	2	22.4	0	0	0	0	0	0	0	2	4	4	1	1	1	1	1	1	2	10	1	1	1	1	1	1	1	0	1	125	35	121	73	-3						1	6
91	2	5	19.78630787	0	0	0	0	0	1	0	3	4	4	1	0	1	0	1	1	2	8	1	1	1	1	1	1	1	0	2	133	35	126	73	6	4.75	0.58	1.51	2.52	0.25	1	4
91	2	2	18.37849191	0	0	0	0	0	1	0	3	4	1	1	0	1	0	1	1	3	2	2	2	1	0	1	1	1	0	1	138	35	194	79	5.7	5.25	2.42	1.57	3.49	2.7	1	1
91	2	3	17.85714286	0	0	0	0	0	0	0	3	4	4	1	0	1	1	1	1	3	5	2	3	0	0	0	0	0	1	2	140	35	152	80	6	4.6	1.06	1.2	2.53	0.64	1	1
91	2	3	17.85714286	0	0	0	0	0	1	0	2	4	4	1	0	1	0	0	0	2	8	2	2	1	0	1	1	1	0	1	140	35	134	72	5.8	7.32	2.25	1.53	4.71	3.29	1	4
91	2	3	17.60474825	0	0	0	0	0	1	0	3	4	1	1	0	0	0	1	0	1	8	1	1	1	1	1	1	1	0	3	141	35	113	58	7.2	5.72	1.77	1.48	2.78	0.25	1	4
91	2	2	17.35766713	0	0	0	0	0	1	0	3	4	4	1	0	1	1	1	1	1	8	2	2	1	0	1	0	1	0	2	142	35	152	92	6	3.53	0.44	1.47	1.54	32.46	1	4
91	2	2	16.64684899	0	0	0	0	0	0	0	3	4	4	1	0	1	1	1	1	1	12	2	2	1	0	0	1	1	0	4	145	35	165	107	-3						1	7
91	2	3	16.41959092	0	0	0	0	0	1	0	3	4	4	1	0	0	0	1	1	1	10	2	2	1	0	1	1	1	0	3	146	35	166	80	6.7	4.71	2.85	1.45	2.37	0.88	1	6
91	2	2	16.19695497	0	0	0	0	0	0	0	3	4	4	1	1	1	1	1	1	1	10	1	2	1	0	1	1	1	0	1	147	35	142	89	7.4	5.76	0.83	1.66	3.19	5.3	1	6
91	1	1	15.55555556	1	0	0	0	0	1	0	3	4	4	1	0	1	0	1	0	2	6	2	2	0	0	1	1	1	0	2	150	35	145	68	6.8	5.07	1.08	0.96	3.32	50.3	1	2
91	2	2	15.55555556	0	0	0	0	0	0	0	3	4	4	1	1	1	1	1	1	2	7	2	2	0	0	1	1	1	0	2	150	35	135	68	-3						1	3
91	2	3	14.56815817	0	0	1	0	0	0	0	3	4	4	1	1	1	1	1	1	2	6	2	3	0	0	0	0	0	1	1	155	35	155	72	4.9	4.639	0.79	1.61	3.3	7.2	1	2
91	2	2	14.02018907	0	0	0	0	0	1	0	3	4	4	1	0	1	0	1	0	2	11	1	1	1	1	1	1	1	0	2	158	35	190	89	6.1	5.79	1.56	1.12	3.75	3	1	7
91	1	3	12.11072664	0	0	0	0	0	0	0	3	4	2	1	1	1	0	0	1	2	10.5	1	3	1	0	1	0	0	0	2	170	35	112	89	7.3	5.16	0.96	1.18	2.92	86.8	1	7
91	2	1	19.75308642	0	0	0	0	0	1	0	3	4	4	1	1	1	1	1	1	2	8	2	2	0	0	1	1	1	0	1	135	36	158	84	7.1	5.24	2.33	1.53	2.86	4.15	1	4
91	2	2	18.36734694	0	0	0	0	0	0	0	3	4	4	1	1	1	1	1	1	1	9	2	3	0	0	1	0	1	0	2	140	36	156	89	7.7	5.42	0.86	1.79	2.69	25.5	1	5
91	2	2	18.36734694	0	0	0	0	0	0	0	3	4	4	1	0	1	1	1	1	2	10	1	2	0	1	1	1	1	0	1	140	36	155	84	5.8	5.03	0.61	1.4	3.54	4	1	6
91	2	2	17.85360048	0	0	0	0	0	0	0	3	4	4	1	0	1	0	1	0	2	4	1	1	1	1	1	1	1	0	1	142	36	151	78	6.4	5.71	1.6	1.75	4.15	2	1	1
91	2	2	17.60477285	0	0	0	0	0	0	0	3	4	4	1	1	1	1	1	1	1	9	1	2	1	0	1	1	1	0	1	143	36	142	91	8						1	5
91	2	3	17.12247325	0	0	0	0	0	1	0	3	4	4	1	1	1	1	1	1	1	8	1	1	1	1	1	1	1	0	1	145	36	131	84	9	3.14	0.51	1.25	1.32	3.76	1	4
91	2	3	17.12247325	0	0	0	0	0	1	0	3	4	4	1	1	1	1	1	1	2	6	1	1	1	1	1	1	1	0	1	145	36	203	123	5.3	5.05	1.18	1.36	2.91	21.6	1	2
91	2	3	16.88872209	0	0	0	0	0	0	0	3	4	4	1	1	1	1	1	1	1	8	1	1	1	1	1	1	1	0	1	146	36	156	83	9.6	4.43	0.85	1.34	2.55	7.6	1	4
91	2	3	16.43535427	1	0	0	0	0	0	0	3	4	4	1	1	1	0	1	0	2	11	1	1	1	1	1	1	1	0	1	148	36	102	50	4.8	3.88	0.45	1.47	1.73	5.55	1	7
91	2	2	16.21548579	0	0	0	0	0	1	0	3	4	4	0	1	0	0	0	0	2	4	1	2	1	0	1	1	1	0	3	149	36	216	106	7.9	4.17	0.79	1.09	2.23	1.3	1	1
91	1	2	16	0	0	0	0	0	0	0	3	4	4	1	1	1	1	1	1	2	10	1	1	1	1	1	1	1	0	1	150	36	146	89	5.8	4.12	0.78	1.49	2.54	3.5	1	6
91	2	2	16	0	0	0	0	0	0	0	3	4	4	1	0	1	1	1	1	1	10	2	3	0	0	0	0	0	1	4	150	36	135	72	6	4.83	0.61	1.51	2.68	7.1	1	6
91	1	3	14.79289941	0	0	0	0	0	0	0	3	3	4	1	0	1	0	1	0	2	5	1	1	1	1	1	1	1	0	1	156	36	100	62	8.3	5.41	0.65	1.65	3.01	3.2	1	1
91	1	2	14.79289941	0	0	0	0	0	0	0	2	1	3	1	1	1	1	1	0	1	10	1	2	1	0	1	1	1	0	1	156	36	169	90	7.6						1	6
91	1	2	14.79289941	0	0	0	0	0	1	0	2	4	4	1	1	1	0	1	1	1	10	1	1	1	1	1	1	1	0	1	156	36	162	64	-3						1	6
91	2	2	20.6059256	0	0	0	0	0	0	0	3	4	4	1	0	1	0	1	0	2	8	1	2	1	0	1	1	1	0	1	134	37	144	86	6.3	5.56	0.84	1.91	3.87	4.2	1	4
91	1	2	18.87755102	0	0	0	0	0	1	0	2	4	4	1	0	1	1	1	0	3	9	2	2	0	0	1	1	1	0	2	140	37	135	70	6.3	4.38	0.88	1.25	2.54	6	1	5
91	2	2	18.87755102	0	0	0	0	0	1	0	3	4	4	1	1	1	0	1	1	3	3	2	1	1	1	1	1	1	0	1	140	37	155	83	9.4						1	1
91	2	2	18.34953382	0	0	0	0	0	1	0	3	4	1	1	1	1	1	1	1	1	10	1	1	1	1	1	1	1	0	1	142	37	177	90	7.9	5.82	0.79	2.16	2.56	4	1	6
91	2	1	18.09379432	0	0	0	0	0	1	0	3	4	4	1	1	1	1	1	0	2	8	1	1	1	1	1	1	1	0	1	143	37	115	64	5.7						1	4
91	2	3	18.09379432	0	0	0	0	0	0	0	3	4	2	1	0	1	0	1	0	2	5	2	3	0	0	1	0	0	0	1	143	37	143	97							1	1
91	2	2	17.35785326	0	0	0	0	0	0	0	3	4	4	1	0	1	1	1	0	1	8	2	3	0	0	0	1	1	0	1	146	37	104	66	6.6						1	4
91	2	5	22.14323175	0	0	0	0	0	0	1	2	4	4	1	0	1	1	1	1	1	8	1	1	1	1	1	1	1	0	1	131	38	130	83	6.2	5.21	0.9	1.32	2.78	1.04	1	4
91	2	2	20.85048011	1	0	0	0	0	0	0	3	4	4	1	0	1	0	1	0	1	8	1	2	1	0	1	1	1	0	3	135	38	144	82	-3						1	4
91	2	2	19.95379122	0	0	0	0	0	0	0	3	4	4	1	1	1	1	0	0	3	6	1	1	1	1	1	1	1	0	1	138	38	177	87	4.4	4.519	0.74	1.46	3.09	8.9	1	2
91	2	3	19.66771906	0	0	0	0	0	1	0	3	4	4	1	0	0	0	1	0	2	5	2	3	0	1	0	1	0	0	2	139	38	196	109	5.6	5.31	1.67	1.15	2.97	0.54	1	1
91	2	2	18.84546717	0	0	0	0	0	0	0	3	4	4	1	1	1	1	1	1	2	8	1	2	1	0	1	1	1	0	1	142	38	224	95	-3						1	4
91	2	2	18.84546717	0	0	0	0	0	0	1	3	4	2	1	1	1	1	1	1	2	6	2	2	0	1	1	1	1	0	1	142	38	197	108	-3						1	2
91	2	2	18.07372176	0	0	0	0	0	0	0	3	4	4	1	0	1	0	1	0	2	12	2	3	0	0	0	0	0	1	4	145	38	161	79	6.4	4.54	1.47	1.53	3.1	4	1	7
91	2	2	18.07372176	0	0	0	0	0	1	0	3	4	4	1	1	1	1	1	0	2	6	2	1	1	1	1	1	1	0	1	145	38	183	85	4.7						1	2
91	2	3	18.07372176	0	0	0	0	0	1	0	3	4	4	1	0	1	0	1	1	2	8	1	2	1	0	1	1	1	0	2	145	38	148	60	6.5						1	4
91	1	1	17.82698442	0	0	0	0	0	0	0	3	4	4	1	1	1	1	1	1	1	6	2	3	0	0	1	0	1	0	1	146	38	151	88	5.9	6.25	1.37	1.35	4.8	3	1	2
91	2	2	16.88888889	0	0	0	0	0	1	0	3	4	4	1	1	1	0	1	1	2	11	1	1	1	1	1	1	1	0	1	150	38	182	99	6.8	5.16	1.47	1.06	2.88	3.57	1	7
91	1	3	16.44736842	0	0	0	0	0	0	0	3	1	3	1	1	1	1	1	1	2	10	1	1	1	1	1	1	1	0	1	152	38	149	83	5.4	6.99	0.94	2.12	3.52	2.1	1	6
91	2	2	16.23307275	0	0	0	0	0	0	0	3	4	4	1	1	1	1	1	1	1	9	2	2	1	0	1	1	1	0	1	153	38	156	88	4.9	8.18	1.05	2.09	4.6	5.8	1	5
91	2	2	15.61472715	0	0	0	0	0	0	0	3	4	4	1	1	1	1	1	1	1	6	1	1	1	1	1	1	1	0	1	156	38	159	75	5.3	5.78	0.8	2.25	3.34	1.4	1	2
91	2	2	21.71975941	0	0	0	0	0	1	0	3	4	4	1	1	1	1	1	1	1	10	1	2	1	0	1	1	1	0	2	134	39	179	113	6.8	4.849	1.48	1.09	3.79	5	1	6
91	2	2	21.08564014	0	0	0	0	0	1	0	3	4	2	1	1	1	1	1	1	2	9	1	2	1	0	1	1	1	0	2	136	39	177	100	5.6	6.91	0.8	1.83	3.81	2.7	1	5
91	2	3	20.47889099	0	0	0	0	0	0	0	2	4	4	1	1	1	1	1	1	1	10	1	1	1	1	1	1	1	0	1	138	39	159	80							1	6
91	2	2	19.34140052	0	0	0	0	0	1	0	3	4	4	1	1	1	1	1	1	1	7	1	2	1	0	1	1	1	0	1	142	39	196	77	6.1	5.81	1.78	1.42	4.42	3.4	1	3
91	2	2	18.80787037	0	0	0	0	0	0	0	2	4	4	1	1	1	1	1	1	1	6	2	3	0	0	0	1	1	0	1	144	39	92	58	7.4	7.13	1.73	1.2	6.51	6.6	1	2
91	2	3	18.80787037	0	0	0	0	0	1	0	3	4	4	1	0	1	1	1	1	1	8	1	2	1	1	0	1	1	0	1	144	39	218	106							1	4
91	2	2	18.54934602	0	0	0	0	0	0	0	3	4	2	1	0	1	0	1	1	2	12	1	2	1	0	1	1	1	0	2	145	39	120	63	6.7						1	7
91	2	2	17.33333333	0	0	0	0	0	0	0	3	4	4	1	1	1	1	1	1	1	6	1	1	1	1	1	1	1	0	1	150	39	136	69	5.2	5.18	0.6	2.27	2.68	4	1	2
91	2	2	17.33333333	0	0	0	0	0	0	0	3	4	4	1	1	1	1	1	1	1	5	1	1	1	1	1	1	1	0	1	150	39	121	75	-3						1	1
91	2	2	17.33333333	0	0	0	0	0	0	1	3	4	4	1	1	1	1	1	1	2	8	1	1	1	1	1	1	1	0	1	150	39	128	78	4.7	5.23	0.63	1.63	3.57	3.7	1	4
91	2	3	16.88019391	0	0	0	0	0	0	0	3	4	4	1	0	1	1	1	1	1	8	1	1	1	1	1	1	1	0	3	152	39	138	78	7.2	4.93	2.049	1.23	3.75	2.2	1	4
91	1	2	16.23309053	0	0	0	0	0	1	0	3	4	4	1	1	1	1	1	1	1	10	1	1	1	1	1	1	1	0	1	155	39	155	74	7	3.87	1.69	1.02	2.48	4.9	1	6
91	1	2	16.02564103	0	0	1	0	0	0	0	3	1	4	1	1	1	0	0	0	1	10	1	2	1	0	1	1	1	0	1	156	39	145	68	7.9	2.88	0.92	0.93	1.92	22	1	6
91	2	2	23.308665	0	0	0	0	0	1	0	3	4	4	1	1	1	1	1	0	2	8	2	2	0	0	1	1	1	0	1	131	40	169	90	-3						1	4
91	2	2	22.61292329	0	0	0	0	0	0	0	3	4	4	1	1	1	1	1	1	3	9	1	1	1	1	1	1	1	0	2	133	40	155	71	6.9	6.84	1.66	1.1	4.38	3.4	1	5
91	2	2	21.9478738	0	0	0	0	0	0	0	3	4	4	1	0	1	0	1	1	1	12	1	2	1	0	1	1	1	0	1	135	40	170	95	6.1	5.099	1.34	1.38	2.97	3.51	1	7
91	2	2	21.31173744	0	0	0	0	0	0	0	3	4	4	1	1	1	0	1	0	2	7	2	1	1	1	1	1	1	0	1	137	40	159	78	4.3	5.39	0.62	1.75	2.76	5.8	1	3
91	2	2	21.00399076	0	0	0	0	0	0	0	3	4	4	1	1	1	0	0	0	1	11	1	1	1	1	1	1	1	0	1	138	40	169	71	5.6	5.04	0.83	2	3.03	4.5999999	1	7
91	2	2	21.00399076	0	0	0	0	0	0	1	3	4	4	1	1	1	1	1	1	3	5	2	2	0	0	1	1	1	0	1	138	40	125	73	5.7	5.99	0.91	2.09	3.94	4.5999999	1	1
91	2	2	20.70286217	0	0	0	0	0	0	0	2	4	4	1	1	1	1	1	1	1	10	1	2	1	0	1	1	1	0	1	139	40	117	81	7.1	6.11	2.069	1.22	3.72	2.9	1	6
91	2	2	20.40816327	1	0	0	0	0	1	0	3	4	4	1	0	1	0	1	0	1	8	1	2	1	1	1	1	0	0	2	140	40	128	70	-3						1	4
91	2	2	20.11971229	0	0	0	0	0	0	0	3	4	2	1	1	1	1	1	1	1	9	1	1	1	1	1	1	1	0	1	141	40	130	71	5.7	5.82	1.59	1.27	3.45	4.7	1	5
91	2	2	19.56085872	0	0	0	0	0	1	0	3	4	4	1	0	1	0	1	1	1	9	2	3	0	0	1	0	1	0	1	143	40	186	74	6.3	5.08	1.82	1.2	3.55	2.9	1	5
91	2	5	19.56085872	0	0	0	0	0	0	0	3	4	4	1	0	0	0	1	1	2	8	1	1	1	1	1	1	1	0	1	143	40	164	89	6.7	4.92	2.2	1.11	3.09	4.12	1	4
91	2	2	19.29012346	0	0	0	0	0	0	0	3	4	4	1	1	1	0	1	1	2	6	1	1	1	1	1	1	1	0	1	144	40	125	75	-3						1	2
91	2	2	19.29012346	0	0	0	0	0	0	0	3	4	4	1	1	1	1	1	1	3	6	1	1	1	1	1	1	1	0	1	144	40	140	55	5.8	4.46	0.99	1.08	3.43	14.6	1	2
91	2	2	19.29012346	0	0	0	0	0	1	0	3	4	4	1	1	1	1	1	1	2	10	1	2	1	0	1	1	1	0	1	144	40	180	77	7.1	7.46	1.88	1.62	6.08	4.3	1	6
91	2	2	19.02497027	0	0	0	0	0	0	0	3	4	4	0	1	1	1	1	0	2	11	1	2	1	0	1	1	1	0	1	145	40	195	98	9.5	4.61	1.19	1.44	2.02	3.35	1	7
91	2	2	19.02497027	0	0	0	0	0	0	0	3	4	4	1	1	1	1	1	1	1	9	2	2	1	0	1	1	1	0	1	145	40	169	99	7.1	5.46	0.69	1.6	3.9	2.4	1	5
91	2	3	19.02497027	0	0	0	0	0	1	0	3	4	4	1	0	1	0	1	0	2	8	1	2	0	1	1	1	1	0	2	145	40	162	84	4.7	5.53	1.04	1.77	2.89	2.44	1	4
91	2	2	18.51080568	0	0	0	0	0	1	0	3	4	4	1	0	0	1	1	0	2	12	1	2	1	0	1	1	1	0	2	147	40	143	67	6.2	7.09	0.94	1.84	5.4	5	1	7
91	2	2	18.51080568	0	0	0	0	0	0	0	3	4	4	1	1	1	1	1	1	1	8	1	1	1	1	1	1	1	0	1	147	40	180	75	5.9	4.932	0.75	1.61	3.12	2.2999999	1	4
91	2	2	18.51080568	0	0	0	0	0	0	0	3	4	4	1	1	1	1	1	1	1	10	1	2	1	0	1	1	1	0	1	147	40	135	71	8.2	6.16	1.77	1.49	4.42	2.8	1	6
91	2	2	18.01720643	0	0	0	0	0	0	0	3	4	4	1	1	1	1	1	1	2	8	1	2	1	0	1	1	1	0	2	149	40	64	46	8.1	4.53	0.78	1.43	3.03	3.2	1	4
91	1	2	18.01720643	0	0	0	0	0	1	0	3	2	2	1	1	1	1	1	0	2	7	1	2	1	0	1	1	1	0	1	149	40	139	88	6.9	4.22	1.84	0.94	3.23	32.5	1	3
91	2	3	17.77777778	0	0	0	0	0	0	0	2	4	4	1	1	1	1	1	1	1	4	2	1	1	1	1	1	1	0	1	150	40	136	65	7.9	5.08	1.54	1.76	3.53	1.1	1	1
91	2	2	17.77777778	0	0	0	0	0	0	0	3	4	4	1	0	1	0	1	0	1	11	1	2	1	0	1	1	1	0	2	150	40	164	60	6.4	4.72	0.81	1.87	2.03	2.2	1	7
91	2	3	17.77777778	0	0	0	0	0	0	0	3	4	4	1	1	1	1	1	1	1	8	1	1	1	1	1	1	1	0	3	150	40	177	115	5.1						1	4
91	2	2	17.31301939	0	0	0	0	0	0	0	3	4	4	1	1	1	1	1	1	1	10	1	1	1	1	1	1	1	0	1	152	40	147	87	5.5	4.309	0.75	1.37	2.93	2.5	1	6
91	2	3	17.31301939	0	0	0	0	0	1	0	3	4	4	1	0	1	0	1	0	2	5	1	2	1	1	1	0	0	0	1	152	40	150	77	6.8	6.07	1.7	1.35	3.84	8.18	1	1
91	1	2	16.86625063	0	0	0	1	0	1	0	3	4	4	1	1	1	1	1	0	2	6	1	2	1	0	1	1	1	0	1	154	40	187	106	6.1	4.04	1.29	0.83	3.24	7.9	1	2
91	1	2	16.4365549	0	0	0	0	0	1	0	3	4	4	1	0	1	0	1	0	2	5	1	2	0	1	1	1	1	0	1	156	40	124	60	6.7	4.08	0.72	1.55	2.09	6.1	1	1
91	2	3	16.4365549	0	0	0	0	0	1	0	2	4	4	1	0	1	0	1	1	1	10	1	1	1	1	1	1	1	0	1	156	40	148	79							1	6
91	1	2	16.02307323	0	0	0	0	0	0	0	3	4	4	1	1	1	1	1	1	2	4	1	1	1	1	1	1	1	0	3	158	40	166	111	-3						1	1
91	2	2	16.02307323	0	0	0	0	0	1	0	3	4	4	1	1	1	1	1	0	1	12	1	1	1	1	1	1	1	0	1	158	40	193	88	6.9	3.44	1.07	1.33	2.02	2.4	1	7
91	1	2	16.02307323	0	0	0	0	0	0	0	3	4	4	1	1	1	1	1	1	2	5	2	2	0	1	1	1	1	0	2	158	40	166	111	-3						1	1
91	1	2	15.82215893	0	0	0	0	0	0	0	2	2	4	1	1	1	1	1	1	1	8	1	1	1	1	1	1	1	0	1	159	40	135	70	6.4	4.51	1.18	0.88	2.97	11.68	1	4
91	2	2	15.625	0	0	0	0	0	1	0	3	4	4	1	1	1	1	1	1	2	12	2	2	1	0	1	1	0	0	1	160	40	183	108	6.7	3.34	1.82	0.89	1.98	7.82	1	7
91	1	3	15.625	0	1	0	0	0	1	0	3	4	4	1	1	1	0	0	0	1	8	2	3	0	0	1	0	1	0	3	160	40	144	82	7.4	3.91	0.9	0.91	2.62	0.9	1	4
91	2	2	20.91836735	0	0	0	0	0	0	0	3	4	4	1	1	1	1	1	0	2	6	1	2	1	0	1	1	1	0	1	140	41	137	93	5.9	4.82	3.51	1.01	3.22	5	1	2
91	2	3	19.77237654	0	0	0	0	0	1	0	3	4	4	1	1	1	1	1	1	1	8	1	2	1	0	1	1	0	0	3	144	41	200	100							1	4
91	2	2	19.50059453	0	0	0	0	0	0	0	3	4	4	1	1	1	1	1	0	2	7	1	2	1	0	1	1	1	0	1	145	41	154	89	8.1	3.93	0.92	1.36	2.74	2.2	1	3
91	2	3	19.23437793	0	0	0	0	0	1	0	3	4	4	1	0	1	1	1	1	2	10	1	2	1	0	1	1	1	0	2	146	41	171	92	6.4	4.25	1.36	0.97	2.7	0.25	1	6
91	2	2	18.97357582	0	0	0	0	0	0	0	3	4	4	1	0	1	0	1	0	2	10	1	2	1	0	1	1	1	0	1	147	41	132	67	5.3	4.26	0.579	1.41	2.99	3.4	1	6
91	2	1	18.71804237	0	0	0	0	0	1	0	3	4	4	1	1	1	0	1	0	1	12	1	1	1	1	1	1	1	0	1	148	41	131	53	9.3	5.35	1.17	1.75	3.43	7.5	1	7
91	2	2	17.06555671	0	0	0	0	0	1	0	3	4	4	1	1	1	1	1	1	1	6	2	3	0	0	0	1	1	0	1	155	41	157	108	8.7	4.75	0.69	1.43	2.83	10.76	1	2
91	2	3	16.84746877	0	0	0	0	0	0	0	3	4	4	1	1	1	0	1	1	1	10	1	1	1	1	1	1	1	0	1	156	41	157	80	7.8						1	6
91	2	3	23.74356945	0	0	0	0	0	1	0	2	4	4	1	1	1	1	1	0	1	9	1	2	1	0	1	1	1	0	1	133	42	161	77	6.9	5.18	1.16	1.35	3.02	0.42	1	5
91	2	2	22.0541903	0	0	0	0	0	0	0	3	4	4	1	1	1	1	1	1	2	7	1	2	1	0	1	1	1	0	1	138	42	131	82	6.9	7.38	0.76	2.23	5.25	2.7	1	3
91	2	2	21.42857143	0	0	0	0	0	0	0	3	4	4	1	1	1	1	1	1	1	10	2	2	0	1	1	1	1	0	1	140	42	146	75	7	4.23	1.38	1.39	2.82	7.2	1	6
91	1	2	21.1256979	0	0	0	0	0	0	0	3	4	4	0	1	1	0	1	0	2	12	1	1	1	1	1	1	1	0	3	141	42	148	89	6.1	4.32	0.72	1.18	2.26	1.93	1	7
91	2	2	20.82920056	0	0	0	0	0	0	0	2	4	4	1	1	1	1	1	1	2	9	1	2	1	0	1	1	1	0	1	142	42	167	85	6.8	7.28	2.18	1.45	5.9	3.4	1	5
91	2	2	18.66666667	0	0	0	0	0	0	0	3	4	4	1	0	1	1	1	1	2	5	1	2	1	0	1	1	1	0	3	150	42	158	91	6.8	3.66	0.82	1.18	1.82	3.07	1	1
91	1	2	18.66666667	0	0	0	0	0	0	0	3	4	4	1	1	1	1	1	0	1	10	1	1	1	1	1	1	1	0	3	150	42	136	84	5	3.92	0.64	1.06	3.03	3.1	1	6
91	2	3	18.17867036	0	0	0	0	0	1	0	3	4	4	1	0	1	1	1	1	1	9	1	2	1	0	1	1	1	0	1	152	42	170	90	6.1	5.17	1.5	1.64	2.35	2.3199999	1	5
91	2	2	17.94181725	0	0	1	0	1	0	0	3	4	4	1	1	1	0	1	0	1	8	2	2	1	0	1	1	1	0	1	153	42	155	74	6.1						1	4
91	2	5	17.4817898	0	0	0	0	1	1	0	2	4	4	1	0	1	1	1	1	1	10	2	2	1	0	1	1	1	0	1	155	42	156	96	9.9	4.72	1.06	1.21	2.25	0.25	1	6
91	2	2	17.25838264	0	0	0	0	0	1	0	3	4	4	1	0	1	1	1	0	2	9	1	2	1	0	1	1	0	0	2	156	42	179	92	8.1	4.28	1.6	1.01	3.06	3.4	1	5
91	1	2	16.40625	0	0	0	0	0	1	0	3	4	4	0	0	1	1	0	0	1	6	2	3	0	0	0	0	1	0	1	160	42	104	48	5.9	2.85	1.13	0.63	1.82	1.17	1	2
91	2	3	21.3251339	0	0	0	0	0	1	0	2	4	4	1	1	1	1	1	1	1	7	1	1	1	1	1	1	1	0	1	142	43	166	90	6.5	7.37	1.49	1.69	4.17	1.9	1	3
91	2	3	21.3251339	0	0	0	0	1	0	0	3	4	4	1	0	0	0	1	0	2	6	1	2	1	1	1	0	0	0	1	142	43	169	98	5.5	7.93	4.41	1.56	4.27	3.88	1	2
91	2	2	21.02792313	0	0	0	0	0	0	0	3	4	4	1	1	1	1	1	1	2	8	2	2	0	0	1	1	1	0	3	143	43	154	84	6.4	5.96	1.44	2.03	3.74	3.8	1	4
91	2	2	21.02792313	0	0	0	0	0	1	0	3	4	4	1	1	1	1	1	0	2	6	2	2	0	0	1	1	1	0	2	143	43	154	76	5.1	6.27	2.299	1.49	4.74	3	1	2
91	2	2	20.17264027	0	0	0	0	0	1	0	3	4	4	1	1	1	1	1	1	1	8	1	1	1	1	1	1	1	0	1	146	43	169	96	5.2	4.59	0.69	1.58	3.31	3.9	1	4
91	2	2	22.77314839	0	0	0	0	0	0	0	3	4	4	1	1	1	1	1	0	2	7	1	2	1	0	1	1	1	0	1	139	44	139	78	5.2	6.02	1.03	1.81	4.349	23	1	3
91	2	1	21.82106725	0	0	0	0	0	0	1	3	4	4	1	1	1	1	1	1	2	9	1	1	1	1	1	1	1	0	1	142	44	136	66	5.4	7.54	0.86	1.98	4.37	2.2	1	5
91	2	2	21.2191358	0	0	0	0	0	0	0	3	4	4	1	0	1	1	1	1	1	9	1	1	1	1	1	1	1	0	1	144	44	138	79	5.3	5.48	1.91	1.43	4.23	7	1	5
91	2	2	20.36188625	0	0	0	0	0	0	0	3	4	4	1	1	1	1	1	1	1	8	1	1	1	1	1	1	1	0	1	147	44	199	81	4.7	7.09	0.74	2.52	4.61	2.5	1	4
91	2	2	19.55555556	0	0	0	0	0	0	0	3	4	4	1	0	1	1	1	1	1	8	1	2	1	0	1	1	1	0	1	150	44	157	91	6.8	7.85	3.02	1.4	4.63	3.11	1	4
91	2	2	19.04432133	0	0	0	0	0	0	0	3	4	4	1	0	1	0	1	0	2	9	1	1	1	1	1	1	1	0	2	152	44	174	52	8.1	8.47	1.26	1.39	5.59	4.4	1	5
91	2	2	18.31425598	0	0	0	0	0	0	0	3	4	4	1	1	1	1	1	1	3	7	2	1	1	1	1	1	1	0	1	155	44	138	68	6.8	4.46	0.82	1.2	3.16	3.8	1	3
91	1	3	16.56065339	0	0	0	0	0	0	0	2	4	2	1	1	1	1	1	1	1	7	1	1	1	1	1	1	1	0	1	163	44	137	83	9.1	4.8	1.42	1.32	2.73	5.4	1	3
91	1	2	16.16161616	0	0	0	0	0	0	0	2	4	4	1	1	1	1	1	1	1	9	1	1	1	1	1	1	1	0	1	165	44	120	70	5.1	4.65	0.24	1.69	2.55	3.5	1	5
91	2	2	26.62721893	0	0	0	0	0	0	0	3	4	4	1	1	1	0	0	0	1	7	2	2	0	0	1	1	1	0	1	130	45	217	99	-3						1	3
91	2	3	24.69135802	0	0	0	0	0	0	0	2	4	4	1	0	1	0	1	0	2	4	1	3	0	0	1	0	0	0	1	135	45	150	89	6.1	4.91	1.28	1.11	3.13	1.99	1	1
91	2	2	23.29071994	0	0	0	0	1	0	0	3	4	4	1	0	1	1	1	1	3	6	2	3	0	0	0	0	0	1	3	139	45	168	97	5.6	8.55	1.24	2.2	4.72	4.8	1	2
91	2	2	22.95918367	0	0	0	0	0	1	0	3	4	4	1	0	1	1	1	1	1	10	1	1	1	1	1	1	1	0	1	140	45	153	85	5.8	5.88	1.07	2.13	2.65	14.6	1	6
91	2	2	21.40309156	0	0	0	0	0	0	0	3	4	4	1	1	1	1	1	1	3	10	2	2	0	0	1	1	1	0	3	145	45	160	104	6.2	5.34	1.55	1.34	4.03	3.3	1	6
91	2	2	21.11090261	0	0	0	0	0	1	0	3	4	4	1	1	1	1	1	0	1	9	2	2	0	0	1	1	1	0	1	146	45	161	93	6.6	4.61	1.23	1.54	3	5.4	1	5
91	2	2	20.82465639	0	0	0	0	0	0	0	3	4	4	1	1	1	0	1	1	1	9	1	1	1	1	1	1	1	0	1	147	45	138	63	6.3	5.44	1.03	1.78	3.29	5.7	1	5
91	2	2	20.82465639	0	0	0	0	0	0	0	3	4	4	1	0	1	0	1	0	1	12	1	1	1	1	1	1	1	0	3	147	45	168	94	6	4.76	1.03	1.86	2.94	3.4	1	7
91	2	5	20.82465639	0	0	0	0	0	1	0	3	4	4	1	1	0	0	0	1	2	8	1	1	1	1	1	1	1	0	1	147	45	150	92	7	4.1	0.64	1.47	1.82	1	1	4
91	2	3	20	0	0	0	0	0	0	0	3	4	4	1	1	0	0	0	1	2	9	1	1	1	1	1	1	1	0	1	150	45	123	67		5.33	0.74	2.09	2.43	4.57	1	5
91	2	2	18.73048907	0	0	0	0	0	1	0	3	4	4	1	0	1	0	1	0	2	6	2	1	1	1	1	1	1	0	3	155	45	186	81	5.1	5.58	1.129	1.67	2.79	4.15	1	2
91	2	2	18.02595738	0	0	0	0	0	1	0	3	4	4	1	0	1	0	1	0	1	10	1	1	1	1	1	1	1	0	1	158	45	152	75	9.6	3.77	1.76	1.04	2.78	6.8	1	6
91	1	2	17.578125	0	0	0	0	0	1	0	3	4	4	1	0	1	1	0	0	1	10	2	3	0	0	1	0	1	0	1	160	45	167	90	-3						1	6
91	2	3	17.578125	0	0	0	0	0	0	0	3	4	4	1	0	0	0	1	1	2	8	1	2	1	0	1	1	1	0	1	160	45	139	80	10.19						1	4
91	1	2	15.57093426	0	0	0	0	0	1	0	2	1	2	1	0	1	1	1	1	1	8	1	2	1	0	1	1	1	0	1	170	45	121	68	6.8	4.53	1.38	1.15	2.31	0.25	1	4
91	2	2	24.15458937	0	0	0	0	1	0	0	3	4	4	1	1	1	1	1	1	2	8	1	1	1	1	1	1	1	0	3	138	46	147	77	12.3	5.6	6.23	1.12	3.35	2.78	1	4
91	2	2	22.49498753	0	0	0	0	0	0	0	3	4	4	1	1	1	1	1	1	1	6	1	1	1	1	1	1	1	0	1	143	46	158	103	7.8	6.27	0.97	1.9	4.43	4.1	1	2
91	1	2	21.58003378	0	0	0	0	0	0	0	3	1	1	1	0	1	0	1	0	2	7	1	1	1	1	1	1	1	0	3	146	46	154	74	5.6	4.04	1.06	1.27	2.84	1.76	1	3
91	2	2	21.58003378	0	0	0	0	0	0	0	3	4	4	1	1	1	1	1	0	2	7	1	2	1	0	1	1	1	0	2	146	46	158	78	4.8	5.03	1.5	1.57	3.48	3.3	1	3
91	1	3	19.65056175	0	0	0	0	0	0	0	3	4	4	1	0	1	0	1	0	2	8	1	3	0	0	0	1	0	0	1	153	46	193	97							1	4
91	2	2	19.39618823	0	0	0	0	0	1	0	3	4	4	1	0	1	0	1	0	2	4	1	1	1	1	1	1	1	0	3	154	46	156	90	7	4.24	1.03	1.13	2.5	2.61	1	1
91	1	2	15.36970831	0	0	0	0	0	0	0	2	3	3	1	1	1	1	1	1	2	7	1	3	0	0	0	1	1	0	1	173	46	145	86	7	3.9	1.31	0.99	2.22	4.28	1	3
91	2	2	22.04916495	0	0	0	0	0	0	0	3	4	4	1	0	1	0	1	0	2	4	1	1	1	1	1	1	1	0	1	146	47	149	87	4.9	6.17	1.08	1.94	4.37	3.4	1	1
91	1	2	21.17021756	0	0	0	0	0	0	0	3	4	4	1	0	0	0	1	1	2	10	1	1	1	1	1	1	1	0	3	149	47	150	81	6.4	6.49	0.79	2	3.46	21.08	1	6
91	1	3	19.56295525	0	0	0	0	0	0	0	3	3	3	1	0	1	0	1	0	1	9	1	2	1	0	1	1	1	0	1	155	47	180	100							1	5
91	1	3	19.31295201	0	0	0	0	0	1	0	3	4	4	1	0	1	1	1	1	1	8	1	1	1	1	1	1	1	0	1	156	47	179	87	8.7	5.12	0.89	1.36	2.71	16.22	1	4
91	2	2	24.48979592	0	0	0	0	0	1	0	3	4	3	1	1	1	1	1	1	2	5	1	1	1	1	1	1	1	0	1	140	48	219	102	6	4.8	0.83	1.73	2.82	3.2	1	1
91	2	3	22.82996433	0	0	0	0	0	0	0	3	4	4	0	1	1	1	1	1	1	8	1	1	1	1	1	1	1	0	1	145	48	138	78	5.2	4.17	1.89	0.95	2.2	4.98	1	4
91	2	2	22.82996433	0	0	0	0	0	0	0	3	4	4	1	0	1	1	1	1	1	9	1	2	1	0	1	1	1	0	1	145	48	104	73							1	5
91	1	3	22.51829612	0	0	0	0	0	0	0	2	4	4	1	0	1	0	1	1	2	8	1	1	1	1	1	1	1	0	1	146	48	123	69	7.1	3.24	0.61	1.28	1.69	3.46	1	4
91	2	3	21.33333333	0	0	0	0	0	0	0	3	4	4	1	1	1	1	1	1	2	8	1	2	1	0	0	1	1	0	2	150	48	148	81	5.9	5.37	1.03	1.29	3.13	1.82	1	4
91	1	2	19.97918835	0	0	0	0	0	0	0	3	4	2	1	1	1	1	1	1	1	10	1	1	1	1	1	1	1	0	1	155	48	103	64	-3						1	6
91	2	3	27.28892849	0	0	0	0	0	1	0	2	4	4	1	1	1	1	1	1	2	6	2	2	0	1	1	1	1	0	1	134	49	145	82	10.8	7.19	1.99	1.91	3.65	3.6	1	2
91	2	2	25	0	0	1	0	0	0	0	3	4	3	1	0	1	1	1	1	1	12	1	2	1	0	1	1	1	0	2	140	49	150	65	-3						1	7
91	2	3	23.30558859	0	0	0	0	0	1	0	3	4	4	1	1	1	1	1	1	1	8	1	2	1	0	1	1	1	0	1	145	49	200	100	5.3	6.22	1.3	1.37	3.63	4.34	1	4
91	2	2	22.07107788	0	0	0	0	0	1	0	2	4	4	1	1	1	1	1	1	1	10	1	2	1	0	1	1	1	0	1	149	49	135	82	8.7	7.54	1.9	1.81	4.26	3.5	1	6
91	2	3	21.77777778	0	0	0	0	0	0	0	2	4	2	1	1	1	1	1	0	1	11	1	2	1	0	1	1	1	0	1	150	49	144	72	6.2	4.01	0.97	1.55	1.79	0.25	1	7
91	2	3	20.66115702	0	0	0	0	1	1	0	3	4	4	1	1	0	1	1	1	2	9	1	2	1	1	1	1	0	0	1	154	49	124	61	22.5	4.78	2.16	0.86	2.94	1.36	1	5
91	1	3	16.9550173	0	0	0	0	0	0	0	2	3	3	1	0	1	0	1	1	1	10	1	2	0	0	1	1	1	0	1	170	49	120	60	-3						1	6
91	2	2	24.11265432	1	0	0	0	0	0	1	3	4	4	1	0	0	1	1	1	2	9	2	3	0	0	1	0	1	0	1	144	50	149	99	6.4	6.9	1.54	1.4	4.5	4.8899999	1	5
91	2	2	24.11265432	1	0	0	0	0	1	0	3	4	4	1	1	1	1	1	1	1	6	1	2	1	0	0	1	1	0	1	144	50	164	71	4.8	5.52	2.069	1.42	3.26	1.44	1	2
91	2	3	23.1385071	0	0	0	0	0	1	0	3	4	4	1	1	1	1	1	1	1	8	1	2	1	0	1	1	1	0	2	147	50	190	80	6.1	3.78	0.78	1.13	1.95	0.83	1	4
91	2	2	22.22222222	0	0	0	0	0	0	0	3	4	4	1	1	0	0	1	0	1	7	2	2	1	0	1	0	1	0	1	150	50	122	72	-3						1	3
91	1	2	22.22222222	0	0	0	0	0	0	0	3	4	4	1	1	1	1	1	1	2	8	2	2	1	0	1	1	1	0	3	150	50	164	95	5.8	4.5	0.72	1.18	3.3	4.5999999	1	4
91	2	2	22.22222222	0	0	0	0	0	1	0	2	4	4	1	1	1	1	1	1	2	9	2	3	0	0	1	0	1	0	1	150	50	153	82	6.2	5.25	0.77	1.57	2.91	3.2	1	5
91	2	2	22.22222222	0	0	0	0	0	0	0	3	4	4	1	1	1	1	1	1	2	9	2	3	0	0	1	0	0	0	1	150	50	148	96	5.2						1	5
91	2	3	21.64127424	0	0	0	0	0	0	0	3	4	4	1	0	0	1	0	1	2	10	1	3	0	0	0	0	0	1	3	152	50	127	85	6.1	3.42	0.54	1.03	1.81	5.78	1	6
91	1	5	21.64127424	0	0	0	0	0	0	0	3	4	4	1	1	0	0	0	1	2	7	2	2	1	0	1	1	1	0	1	152	50	131	78							1	3
91	1	3	21.64127424	0	0	0	0	0	0	0	3	4	4	1	0	0	0	1	0	1	10	1	1	1	1	1	1	1	0	1	152	50	200	87	8.1	3.06	0.68	1.12	1.56	1.31	1	6
91	1	2	21.64127424	0	0	0	0	0	0	0	3	2	4	1	1	1	0	1	1	2	9	1	2	1	0	1	1	1	0	1	152	50	146	72	6.3	3.38	1.21	0.89	1.94	0.66	1	5
91	1	2	21.35930625	1	0	0	0	0	0	0	2	3	3	0	1	1	1	1	1	1	10	1	1	1	1	1	1	1	0	1	153	50	151	70	5.8	6.24	1.56	1.27	5.35	8.6	1	6
91	1	2	21.35930625	0	0	0	0	0	1	1	2	4	4	1	0	1	1	1	0	2	10	1	2	1	0	1	0	1	0	3	153	50	137	103	5.8	3.73	0.6	1.6	2.03	4	1	6
91	1	2	19.53125	0	0	0	0	0	0	0	3	4	2	1	1	1	1	1	0	1	8	1	1	1	1	1	1	1	0	1	160	50	115	54	5.2	4.309	0.54	1.24	3.21	3.9	1	4
91	1	3	19.53125	0	0	0	0	0	1	0	2	1	2	1	1	1	1	1	1	2	6	1	2	0	0	1	1	1	0	1	160	50	168	98	7.7	5.71	0.62	1.94	2.52	2.35	1	2
91	1	2	19.28937927	0	0	0	0	0	0	0	3	4	4	1	1	1	1	1	1	1	13	1	1	1	1	1	1	1	0	1	161	50	151	87	-3						1	7
91	1	2	17.30103806	0	0	0	0	0	1	0	3	4	4	1	1	1	0	1	1	2	8	1	1	1	1	1	1	1	0	1	170	50	182	95	6.6	4.09	0.81	1.24	2.33	3.6	1	4
91	1	3	17.30103806	0	0	1	0	0	1	0	3	4	4	1	1	1	0	0	1	2	4	1	3	1	0	1	0	0	0	3	170	50	177	149	5.2	4.81	1.12	1.15	2.69	0.25	1	1
91	1	3	23.92568962	0	0	0	0	0	0	0	2	1	1	1	0	1	0	1	1	2	10	1	1	1	1	1	1	1	0	1	146	51	185	94	6.1	5.44	1.28	1.55	3.14	4.05	1	6
91	1	2	21.50446956	0	0	0	0	0	1	0	2	4	4	1	0	1	0	1	1	1	7	2	1	1	1	1	1	1	0	1	154	51	184	93	7.7	5.52	0.67	1.25	3.52	3.02	1	3
91	2	2	20.69049454	1	0	0	0	0	1	0	3	4	4	1	1	1	1	1	1	1	10	1	1	1	1	1	1	1	0	2	157	51	126	75	6.2	3.93	1.6	0.77	2.61	3.9	1	6
91	1	2	19.921875	0	0	0	0	0	1	0	3	4	3	1	1	1	1	1	1	1	8	2	3	0	0	0	0	0	1	2	160	51	144	81	6.2	5.45	1.64	1.08	3.22	4.22	1	4
91	1	2	18.507766	0	0	0	0	0	0	0	3	4	4	1	1	1	1	1	0	2	6	2	2	1	0	1	1	1	0	1	166	51	162	83	5.2						1	2
91	1	5	18.507766	0	0	0	0	0	0	0	2	4	4	1	1	1	1	1	1	2	10	1	1	1	1	1	1	1	0	1	166	51	167	84	7.1	3.99	0.87	1.36	1.82	1.91	1	6
91	1	2	26.91372082	0	0	0	0	0	0	0	3	4	1	1	0	1	0	0	0	2	6	2	1	1	1	1	1	1	0	1	139	52	173	90	8.3	3.96	1.36	1.28	2.24	2.8	1	2
91	1	3	23.11111111	1	0	0	0	0	0	0	2	4	4	1	0	0	0	1	1	1	9	1	2	1	0	1	1	1	0	1	150	52	146	83	6.4	3.79	0.44	1.75	1.34	0.96	1	5
91	1	2	22.50692521	0	0	0	0	0	1	0	3	4	4	1	0	0	0	0	0	2	9	1	1	1	1	1	1	1	0	1	152	52	142	77	7.8	6.41	1.11	1.53	3.55	2.5099999	1	5
91	2	3	20.82999519	0	0	0	0	0	0	0	3	4	4	1	1	1	0	1	0	2	11	1	2	0	0	1	1	1	0	1	158	52	149	73	5.7	5.17	1.34	1.33	3.12	0.49	1	7
91	1	3	20.3125	0	0	0	0	0	1	0	3	3	3	1	0	1	0	1	0	1	6	1	1	1	1	1	1	1	0	1	160	52	111	69	7.2	4.87	1.08	1.43	2.79	3.9	1	2
91	1	3	20.3125	0	0	0	0	0	1	0	3	3	3	1	1	1	1	1	1	1	8	1	1	1	1	1	1	1	0	1	160	52	109	46	23.5	4.77	3.9	0.87	2.55	11.66	1	4
91	1	2	20.3125	0	0	0	0	0	0	0	2	4	4	0	1	1	1	1	1	1	8	1	2	0	0	1	1	1	0	1	160	52	118	64	7.2	4.72	1.8	1.07	2.51	0.49	1	4
91	2	2	25.20808561	0	0	0	0	0	0	1	3	4	4	1	1	1	1	1	1	2	8	1	1	1	1	1	1	1	0	1	145	53	157	80	4.6	4.58	1.27	1.14	3.21	2.9	1	4
91	2	3	24.19649379	0	0	0	0	0	1	0	3	4	4	1	0	1	1	1	1	1	9	1	1	1	1	1	1	1	0	1	148	53	169	93	8.1	6.12	1.91	1.15	3.99	2.86	1	5
91	2	3	22.64086462	0	0	0	0	0	0	0	3	4	4	0	0	1	1	1	1	1	6	2	2	0	0	1	1	1	0	1	153	53	158	82	7.3	3.77	1.6	0.91	2.38	0.25	1	2
91	1	2	17.70857697	0	0	0	0	0	1	0	3	3	3	1	1	1	1	1	1	1	12	2	1	1	1	1	1	1	0	2	173	53	176	72	6.8	3.5	1.65	1.02	2.45	4.4	1	7
91	2	3	25.33308313	0	0	0	0	1	1	0	3	4	4	1	1	1	1	1	1	2	6	2	1	1	1	1	1	1	0	1	146	54	154	64	6.7	5.33	1.12	1.24	3.08	4.62	1	2
91	1	2	23.06805075	0	0	0	0	0	0	0	3	4	4	1	1	1	1	1	0	2	6	1	2	1	0	1	1	1	0	1	153	54	141	82	6.6	4.639	0.73	1.19	3.55	5.0999999	1	2
91	1	2	22.47658689	0	0	0	0	0	1	0	3	1	3	1	0	1	0	1	1	1	8	1	2	1	0	1	1	1	0	2	155	54	190	100	7.3	4.44	1.05	0.99	2.67	1.97	1	4
91	2	3	21.63114885	0	0	0	0	0	0	0	3	4	4	1	0	1	0	1	1	2	8	1	2	1	0	1	1	1	0	1	158	54	162	73	8.2	3.89	1.1	1.19	1.99	0.4	1	4
91	2	2	25.10956903	0	0	0	0	0	0	0	3	4	4	1	0	1	0	1	0	2	8	1	3	1	0	1	0	0	0	1	148	55	201	114	6.4	5.33	1.23	1.3	4.36	8.1999999	1	4
91	2	2	24.44444444	0	0	0	0	0	1	1	3	4	4	1	0	1	0	1	0	1	8	1	1	1	1	1	1	1	0	1	150	55	187	76	6.1	5.35	0.85	1.79	2.6	4.05	1	4
91	2	3	24.44444444	0	0	0	0	0	0	0	3	4	4	1	0	1	0	1	0	1	8	1	2	1	0	1	1	1	0	1	150	55	163	76	7.4						1	4
91	1	2	22.89281998	0	0	0	0	1	1	0	2	4	4	1	0	1	0	1	0	2	4	1	3	0	1	0	1	0	0	1	155	55	125	71							1	1
91	1	2	22.31327843	0	0	0	1	0	0	0	3	4	4	1	1	1	0	1	0	1	10	1	2	0	0	1	1	1	0	1	157	55	124	64	6	4.32	1.06	1.1	2.51	1.13	1	6
91	1	2	21.484375	0	0	0	0	0	1	0	3	4	4	1	0	1	0	1	1	1	7	1	1	1	1	1	1	1	0	2	160	55	186	96	6.7	6.22	1.1	1.35	3.89	3.9	1	3
91	1	3	21.484375	0	0	0	0	0	0	0	2	4	4	1	0	0	0	1	1	1	6	1	2	1	0	1	1	0	0	1	160	55	150	105	5.4	6.01	1.84	1.73	3.53	1.83	1	2
91	2	3	21.484375	0	0	0	0	0	0	0	3	4	4	1	0	1	1	1	1	1	9	1	2	1	0	1	1	1	0	1	160	55	142	78	8.3	4.55	1.12	1.35	2.06	2.28	1	5
91	1	2	19.03114187	0	0	0	0	0	0	0	3	1	4	1	1	1	1	1	0	2	10	1	2	1	0	1	1	1	0	1	170	55	112	62	5.8	6.72	3.39	1.08	4.269	7.44	1	6
91	2	3	24.67105263	0	0	0	0	0	1	0	3	4	4	1	0	1	1	1	0	2	9	2	2	1	0	1	1	1	0	1	152	57	179	113	6.1	4.97	1.17	1.08	3.32	14.52	1	5
91	1	3	23.12467037	0	0	0	0	0	0	0	2	3	3	1	0	1	1	1	1	1	7	1	2	1	0	1	1	1	0	1	157	57	130	64							1	3
91	1	5	20.43816558	0	0	0	0	0	0	0	2	4	4	1	0	1	0	1	1	2	6	1	1	1	1	1	1	1	0	1	167	57	735	80	6.7	6.92	1.56	1.48	4.27	4.18	1	2
91	2	2	26.47918188	0	0	0	0	0	0	0	3	4	4	1	1	1	1	1	0	1	9	1	1	1	1	1	1	1	0	1	148	58	171	91	4	4.75	0.86	1.33	3.51	4.5	1	5
91	2	2	25.77777778	0	0	0	0	0	0	0	3	4	4	1	0	1	1	1	1	1	8	1	2	1	0	1	1	1	0	2	150	58	180	87	4.9	4.19	1.8	1.31	2.81	3.3	1	4
91	2	2	24.14151925	0	0	0	0	0	0	0	3	4	4	1	0	1	1	1	0	2	6	2	2	0	0	1	1	1	0	1	155	58	170	90	7.1	4.52	1.08	0.92	3.53	29.1	1	2
91	1	3	24.14151925	0	0	0	0	0	0	0	3	4	4	1	1	0	1	1	1	2	9	2	3	0	0	0	0	0	1	1	155	58	134	59	11.4	4.36	1.59	1	2.52	32.88	1	5
91	1	2	23.8330046	0	0	0	0	0	0	0	2	1	1	1	1	1	1	1	1	2	10	1	1	1	1	1	1	1	0	1	156	58	154	90	5.5	4.39	1.28	2.02	1.54	3.14	1	6
91	2	3	23.8330046	0	0	0	0	0	0	0	3	4	4	1	0	1	1	1	1	1	9	1	2	1	0	1	1	1	0	1	156	58	150	66							1	5
91	1	2	22.94213045	0	0	0	0	0	0	0	3	1	1	1	1	1	1	1	0	1	10	1	1	1	1	1	1	1	0	1	159	58	168	81	5.4	6.41	2.91	1.49	3.61	2.4	1	6
91	1	5	22.94213045	0	0	0	0	0	0	0	3	1	1	1	0	1	1	1	1	1	8	1	1	1	1	1	1	1	0	1	159	58	103	74	6.9	4.34	1.07	1.33	1.9	1.37	1	4
91	1	2	22.65625	0	0	0	0	0	0	0	2	4	4	0	1	1	1	1	1	2	10	1	2	1	0	1	1	1	0	1	160	58	171	100	6.4						1	6
91	1	3	21.8299522	0	0	0	0	0	1	0	2	4	4	1	0	1	1	1	1	1	9	1	2	1	1	1	0	1	0	2	163	58	175	68	8.199	6.26	3.68	0.91	3.81	4.6	1	5
91	1	2	21.30394858	0	0	0	0	0	0	0	2	1	1	1	1	1	1	1	1	2	5	2	2	0	0	1	1	1	0	2	165	58	139	79	11.5	4.25	0.64	1.33	2.43	12.6	1	1
91	2	3	25.5367036	0	0	0	0	0	0	0	2	4	4	1	1	1	0	1	1	2	10	1	1	1	1	1	1	1	0	2	152	59	158	86	7.1	6.01	2.02	1.12	4.33	7.94	1	6
91	1	3	21.41094498	0	0	0	0	0	1	0	3	4	4	1	1	0	1	1	1	2	10	2	3	0	0	0	0	0	1	2	166	59	114	60	14.1	2.82	0.49	0.84	1.44	8.16	1	6
91	1	2	20.90419501	0	0	0	0	0	0	0	2	4	4	1	1	1	1	1	1	2	10	1	1	1	1	1	1	1	0	1	168	59	193	99	6.3	5.18	1.76	1.07	3.48	16.85	1	6
91	2	3	30.6122449	0	0	0	0	0	0	0	2	4	4	1	1	1	1	1	0	2	10	1	2	1	0	1	1	1	0	1	140	60	168	101	8.2	4.08	0.77	1.8	2.27	5.3	1	6
91	2	3	29.34128808	0	0	0	0	0	0	0	2	4	4	1	1	1	1	1	1	1	8	1	2	1	0	1	0	1	0	1	143	60	144	78	3.9	4.12	1.42	1.22	2.25	3.34	1	4
91	1	3	25.29937595	0	0	0	0	0	1	0	2	3	3	1	1	1	1	1	1	1	6	1	2	1	1	1	0	0	0	1	154	60	175	65	6.8	6.64	3.31	1.69	3.59	1.8	1	2
91	1	2	25.29937595	0	0	0	0	0	1	0	3	3	3	1	1	1	0	1	0	1	7	2	2	0	0	1	1	1	0	3	154	60	180	96	-3						1	3
91	1	2	23.4375	0	0	0	0	0	0	0	3	4	4	1	0	1	0	1	0	2	12	2	3	0	0	1	0	1	0	4	160	60	159	88	5.1	3.83	0.8	1.18	2.74	6	1	7
91	1	2	23.14725512	0	0	0	0	0	1	0	2	3	4	1	0	1	0	1	0	1	10	1	1	1	1	1	1	1	0	1	161	60	196	64	6.7	5.32	1.45	1.42	4.04	3.7	1	6
91	1	2	21.2585034	0	0	0	0	0	0	0	3	1	4	1	0	1	0	1	0	2	11	2	3	0	0	0	0	0	1	4	168	60	121	79	6.1	5.84	1.54	0.93	3.86	5.3	1	7
91	1	3	20.04744562	0	1	0	0	0	1	0	2	4	4	1	0	1	1	1	1	1	10	2	3	0	0	1	0	0	0	4	173	60	163	84	10.5	4.65	1	0.81	3.31	4.11	1	6
91	2	5	29.89969136	0	0	0	0	0	1	0	2	4	4	1	1	0	0	0	1	2	8	1	2	1	0	1	0	1	0	1	144	62	152	89	7.2	6.02	1.53	1.6	3.22	11.67	1	4
91	1	2	27.19178983	0	0	0	0	0	0	0	3	4	4	1	1	1	1	0	0	1	10	1	1	1	1	1	1	1	0	1	151	62	139	80	6	5.34	2.59	1.49	3.81	5.4	1	6
91	1	1	24.21875	0	0	0	0	0	0	0	3	4	4	1	1	1	1	1	0	1	6	1	1	1	1	1	1	1	0	1	160	62	158	111	5.2						1	2
91	1	3	22.86253448	0	0	0	0	0	1	0	3	4	4	1	1	1	1	1	1	2	6	1	1	1	1	1	1	1	0	1	166	63	180	90	8.4	5.13	1.8	0.92	3.64	3.74	1	2
91	1	3	21.0498179	0	0	0	0	0	0	0	3	4	4	1	1	1	1	1	1	1	8	1	1	1	1	1	1	1	0	1	173	63	118	74	6.6	4.809	2.73	0.96	3	3.28	1	4
91	2	3	25	0	1	0	0	0	0	0	3	4	4	1	1	1	1	1	1	1	8	1	2	1	0	1	1	1	0	1	160	64	176	99	7.4	5.87	2.1	0.97	4.49	12.3	1	4
91	1	3	23.7953599	0	0	0	0	0	0	0	3	4	4	1	1	0	0	1	1	2	8	1	2	1	0	1	1	1	0	1	164	64	153	88	7.1	4.32	0.89	1.53	2.04	1.16	1	4
91	1	2	25.07619305	0	0	0	0	0	0	0	2	4	4	1	0	1	1	1	0	1	7	1	3	0	0	0	0	0	1	3	161	65	152	82	6.5	5.08	0.7	1.35	3.12	0.25	1	3
91	1	5	23.87511478	0	0	0	0	0	1	0	2	4	2	1	0	1	1	1	1	1	10	1	2	1	0	1	1	0	0	1	165	65	166	88	7	5.76	1.36	1.17	3.79	0.59	1	6
91	1	2	22.49134948	0	0	0	0	0	0	0	2	4	4	1	0	1	1	1	1	1	9	1	2	1	0	1	1	1	0	1	170	65	133	60	-3						1	5
91	2	3	31.39120095	0	0	0	0	0	0	0	3	4	3	1	0	1	1	1	1	2	8	2	2	1	0	1	1	1	0	3	145	66	190	92	8.2	4.7	1.99	0.89	3.24	4.05	1	4
91	1	2	27.12031558	0	0	0	0	0	0	0	3	4	4	1	1	1	1	1	1	2	7	1	2	0	0	1	1	1	0	1	156	66	177	80	5	5.39	1.7	1.52	3.75	6.4	1	3
91	1	6	25.21735858	0	0	0	0	0	1	0	2	4	4	1	0	0	1	0	1	1	8	2	2	1	0	1	1	0	0	1	163	67	150	74	7.8	3.37	1.04	1.4	1.68	3.12	1	4
91	1	2	23.183391	0	0	0	0	0	1	0	3	4	4	1	1	1	1	1	1	2	5	1	1	1	1	1	1	1	0	1	170	67	147	86	6.6	4.72	1.59	1.19	2.71	4.9	1	1
91	1	3	27.34375	0	0	0	0	0	1	0	2	4	4	1	0	1	0	0	0	2	8	1	1	1	1	1	1	1	0	1	160	70	161	85	5.9	3.84	1.01	0.99	2.2	6.94	1	4
91	1	3	26.4915082	0	0	0	0	0	1	0	2	4	4	1	1	1	1	1	1	1	8	2	2	0	1	1	1	1	0	1	166	73	176	88	8.699	4.19	2.009	1.04	2.45	16.989999	1	4
91	1	3	27.45865421	0	0	0	0	0	0	0	3	4	4	1	1	1	1	1	1	1	9	1	1	1	1	1	1	1	0	1	178	87	157	77	6.4	6.41	4.269	0.93	4.42	2.43	1	5
91	2	2	46.61117717	0	0	0	0	0	0	0	3	4	4	1	0	1	1	1	0	1	12	1	2	1	0	1	1	1	0	1	145	98	159	91	5.9	6.26	1.01	1.99	3.22	3.36	1	7
91	2	5		0	0	0	0	0	0	1	3	4	4	1	0	0	0	1	1	1	8	2	3	0	0	1	0	0	0	2	136		99	52	6.5						1	4
91	1	3		0	0	0	0	0	1	0	3	4	4	1	0	0	1	1	1	1	10	1	3	0	0	0	0	0	1	4	143										1	6
91	1	3		0	0	0	0	0	0	1	2	3	2	1	0	1	1	1	1	1	8	2	3	0	0	1	0	0	0	1											1	4
91	2	2	15.62190042	0	0	0	0	0	0	0	3	4	4	1	1	1	1	1	1	2	10	1	1	1	1	1	1	1	0	1	142	31.5	125	69	5.8	5.18	1.12	1.44	2.94	3.71	1	6
91	2	2	18.04410782	0	0	0	0	0	0	0	3	4	4	1	1	1	1	1	1	2	6	1	2	1	0	1	1	1	0	3	134	32.4	135	70	-3						1	2
91	2	2	19.23076923	0	0	0	0	0	1	0	2	4	4	0	1	1	1	1	1	2	10	2	3	0	0	1	0	0	0	2	130	32.5	146	79	8.3	4.09	1.25	1.05	2.56	12.9	1	6
91	2	2	17.84858011	0	0	0	0	0	0	0	3	4	4	1	1	1	1	1	0	2	7	1	2	1	0	1	1	1	0	1	137	33.5	180	81	-3						1	3
91	1	2	17.59084226	0	0	0	0	0	1	0	2	3	4	1	0	1	0	0	0	2	10	2	2	0	1	1	1	1	0	3	138	33.5	106	74	6.4	5.79	0.72	1.89	3.12	17.899999	1	6
91	2	2	15.33333333	0	0	0	0	0	0	0	3	4	4	0	1	1	1	1	1	2	11	1	2	1	0	1	0	1	0	1	150	34.5	148	86	3.9	5.53	0.64	2.05	2.66	1.6	1	7
91	2	2	18.5975005	0	0	0	0	0	0	0	3	4	4	1	1	1	1	1	0	2	7	1	1	1	1	1	1	1	0	1	142	37.5	142	87	5.4	5.93	1.9	2.13	3.74	2.7	1	3
91	2	1	18.56674383	0	0	1	0	0	0	0	3	4	4	1	1	1	1	1	1	1	12	2	1	1	1	1	1	1	0	2	144	38.5	140	70	7.4	5.44	0.62	2.39	2.96	2.9	1	7
91	2	1	16.75338189	0	0	0	0	0	0	0	3	4	4	1	1	1	1	1	1	2	12	1	2	1	0	1	1	1	0	1	155	40.25	115	55	6.1	5.8	1.59	1.48	4.12	3.9	1	7
91	2	2	20.25887721	0	0	0	0	0	0	0	3	4	1	1	1	1	1	1	0	2	6	1	1	1	1	1	1	1	0	3	142	40.85	129	79	5.4	4.9	0.61	1.76	3.05	2.6	1	2
91	2	2	20.89285714	0	0	0	0	0	1	0	3	4	4	1	1	1	1	1	0	2	4	1	1	1	1	1	1	1	0	1	140	40.95	193	103	6.5	5.52	0.96	1.57	2.64	4.63	1	1
91	1	2	20.97800926	0	0	0	0	0	0	0	3	3	3	1	0	1	1	1	0	1	10	1	1	1	1	1	1	1	0	1	144	43.5	144	84	6.7	6.75	2.29	1.38	4.01	3.5	1	6
91	1	5	18.76370383	0	0	0	1	0	1	0	2	4	2	1	0	0	1	0	1	2	8	1	1	1	1	1	1	1	0	1	154	44.5	125	75	7.4	3.72	1.04	1.02	1.96	0.7	1	4
91	2	5	21.05604146	0	0	0	0	0	0	0	2	4	4	1	0	0	1	1	1	1	8	1	2	1	0	1	1	1	0	2	147	45.5	143	78	5.8	4.52	1.11	1.01	2.78	0.25	1	4
91	1	2	21.11111111	0	0	0	0	0	0	0	2	4	3	1	0	1	1	1	0	1	9	1	1	1	1	1	1	1	0	3	150	47.5	134	80	6.1	6.42	0.92	1.59	3.91	4.4	1	5
91	1	2	20.18730489	0	0	0	0	0	0	0	3	4	1	1	1	0	1	1	0	3	8	1	2	1	0	1	1	1	0	1	155	48.5	140	82	-3						1	4
91	2	2	19.42797629	0	0	0	0	0	0	0	3	4	4	1	1	1	1	1	1	1	6	1	1	1	1	1	1	1	0	1	158	48.5	133	72	5.5	5.12	0.85	1.17	3.89	21.3	1	2
91	1	2	18.71069789	0	0	0	0	0	0	0	3	3	3	1	1	1	1	1	1	1	8	1	1	1	1	1	1	1	0	3	161	48.5	157	81	-3						1	4
91	1	2	21.43600416	0	0	0	0	0	0	0	3	3	4	1	1	1	0	1	0	3	6	1	2	0	0	1	1	1	0	1	155	51.5	150	89	5.2	4.12	0.85	1.28	2.41	3.9	1	2
91	2	2	24.29543246	0	0	0	0	0	0	0	2	4	4	1	0	1	1	1	1	2	5	1	2	1	0	1	1	1	0	1	147	52.5	147	83	6.2	5.15	0.68	1.43	3.09	3.3	1	1
91	1	3	25.06666667	0	0	0	0	0	0	0	3	4	4	1	0	0	0	0	1	2	7	1	1	1	1	1	1	1	0	1	150	56.4	159	95	6.4	4.04	0.74	1	2.31	0.25	1	3
91	1	2	23.43392775	0	0	0	0	0	0	0	3	4	4	1	1	1	0	1	0	1	9	1	2	1	0	1	1	1	0	1	162	61.5	148	83	5.9	7.13	1.22	1.56	4.42	3.5	1	5
91	2	2	27.77777778	0	0	0	0	0	0	0	3	4	4	1	1	1	1	1	0	2	7	1	2	1	0	1	1	1	0	1	150	62.5	156	86	10.2	4.849	3.08	1.01	3.61	6.5	1	3
91	1	3		0	0	0	0	0	1	0	2	3	4	1	0	1	1	1	1	2	9	1	2	1	0	1	1	1	0	3											1	5
91	2	3		0	0	0	0	0	0	0	3	4	4	1	0	1	0	1	0	1	7	2	1	1	1	1	1	1	0	1											1	3
91	2	2		0	0	0	0	0	0	0	3	4	4	1	1	1	0	0	0	2	8	2	3	0	0	1	0	0	0	3											1	4
91	2	2		0	0	0	0	0	0	0	3	4	4	1	1	1	1	1	1	1	8	1	1	1	1	1	1	1	0	1											1	4
91	1	2		0	0	0	0	0	0	0	3	4	2	1	1	1	1	1	1	1	9	1	1	1	1	1	1	1	0	1											1	5
91	2	2		0	0	0	0	0	0	0	3	4	4	1	1	1	1	1	0	1	12	1	1	1	1	1	1	1	0	2											1	7
91	2	2		0	0	0	0	0	0	0	3	4	4	1	0	1	0	1	0	2	8	1	2	1	0	1	0	1	0	1											1	4
91	2	2		0	0	0	0	0	0	0	3	4	4	1	0	1	1	1	1	2	12	1	1	1	1	1	1	1	0	1											1	7
91	2	2		0	0	0	0	0	0	0	3	4	4	1	1	1	0	1	0	3	3	1	1	1	1	1	1	1	0	1											1	1
91	1	2		0	0	0	0	0	0	0	3	1	3	1	1	1	1	1	1	1	8	1	1	1	1	1	1	1	0	1											1	4
91	2	2		0	0	0	0	0	0	0	3	4	4	1	1	1	1	1	1	2	6	2	1	1	1	1	1	1	0	1											1	2
91	1	3		0	0	0	0	0	0	0	3	3	2	1	0	1	1	1	1	2	7	1	2	0	0	1	1	1	0	1											1	3
91	1	3		0	0	0	0	0	0	0	2	4	4	1	0	1	1	1	1	2	6	2	3	0	0	1	0	0	0	1											1	2
91	2	2		0	0	0	0	0	1	0	3	4	4	1	1	1	1	1	1	1	6	1	2	0	0	1	1	1	0	1											1	2
91	2	2		0	0	0	0	0	1	0	3	4	4	1	0	1	0	1	0	2	8	1	3	0	0	0	0	0	1	3											1	4
91	2	2		0	0	0	0	0	1	0	3	4	4	1	0	0	0	0	0	1	10	2	3	1	1	0	0	0	0	3											1	6
91	2	3		0	0	0	0	0	1	0	3	4	4	1	0	1	0	1	0	2	5	2	3	0	0	1	0	1	0	3											1	1
91	2	3		1	0	0	0	0	0	0	3	4	4	1	0	1	1	1	0	1	10	2	3	0	0	0	0	0	1	4											1	6
91	1	2		0	0	0	0	0	1	0	3	3	2	1	1	1	1	1	0	1	10	1	2	1	0	1	1	1	0	1											1	6
91	2	2		0	0	0	0	0	1	0	3	4	4	1	1	1	1	1	1	1	8	2	2	1	0	1	1	1	0	2											1	4
91	2	2		0	0	0	0	0	0	0	3	4	4	1	0	1	1	1	0	2	7	2	3	0	0	0	0	0	1	4											1	3
91	2	3		0	1	0	0	0	0	0	3	4	4	1	0	1	1	1	0	1	7	2	3	0	0	0	0	0	1	1											1	3
91	1	2		0	0	0	0	0	1	0	3	4	4	1	1	1	1	1	1	1	9	1	1	1	1	1	1	1	0	1											1	5
91	2	2		1	0	0	0	0	0	1	3	4	4	1	1	1	1	1	0	2	5	2	1	1	1	1	1	1	0	1											1	1
91	2	2		0	0	0	0	0	0	1	3	4	4	1	1	1	0	1	0	2	6	1	2	0	0	1	1	1	0	2											1	2
91	2	2		0	1	0	0	0	0	0	3	4	4	1	0	1	1	1	1	2	7	2	3	0	0	1	0	0	0	1											1	3
91	1	2		0	1	0	0	0	0	0	2	4	4	1	0	1	1	1	0	2	4	2	3	0	0	0	0	0	1	4											1	1
91	2	2		0	0	0	0	0	1	0	3	4	4	1	1	1	1	1	1	1	10	2	3	0	0	0	0	0	1	4											1	6
92	2	2		0	0	1	0	0	0	0	3	4	4	1	1	1	1	1	1	2	6	2	3	0	0	1	0	0	0	4	0	0	0	0	-3						1	2
92	2	2	15.02313563	0	0	0	0	0	0	0	3	4	4	1	0	1	0	0	0	2	6	2	1	1	1	1	1	1	0	1	129	25	114	66	5.2	4.65	1.11	1.76	2.62	4.8	1	2
92	2	2	13.85262934	0	0	0	0	0	0	0	3	4	4	1	0	1	0	0	1	2	8	1	1	1	1	1	1	1	0	1	137	26	118	75	9.2	4.37	0.62	1.64	2.89	21	1	4
92	2	2	17.21763085	0	0	0	0	0	1	0	3	4	4	1	1	1	1	1	1	2	3	2	1	1	1	1	1	1	0	1	132	30	151	70	8.5	5.48	1.05	1.83	2.67	10.18	1	1
92	2	2	16.46090535	0	0	0	0	0	0	0	3	4	4	1	0	1	0	1	0	1	9	2	2	1	0	1	1	1	0	3	135	30	170	78	7.4	4.19	1	1.31	2.33	1.3	1	5
92	2	1	15.30612245	0	0	0	0	0	0	0	3	4	4	1	0	1	0	1	0	2	6	2	2	1	0	1	1	1	0	2	140	30	143	70	6.4	6.24	6.76	1.01	2.73	4.4	1	2
92	2	2	15.30612245	0	0	0	0	1	1	0	3	4	4	1	1	1	1	1	1	2	7	2	3	0	0	1	0	1	0	2	140	30	185	84	-3						1	3
92	2	2	15.30612245	1	0	0	0	0	0	0	3	4	4	1	0	1	0	1	0	1	8	1	2	1	0	1	1	1	0	3	140	30	165	89	-3						1	4
92	2	2	12.48699272	0	0	0	0	0	0	0	3	4	4	1	1	1	0	1	0	1	10	1	2	1	0	1	1	1	0	1	155	30	121	84	9.2	4.77	3.68	0.94	3.07	2.3	1	6
92	2	3	15.81632653	0	0	0	0	0	0	0	3	4	4	1	1	1	1	1	1	1	8	2	3	0	0	1	0	0	0	1	140	31	134	64	8.8	8.06	1.26	3.99	4.99	10.49	1	4
92	2	2	14.15266618	0	0	0	0	0	0	0	3	4	4	1	1	1	1	1	0	1	8	1	1	1	1	1	1	1	0	1	148	31	136	109	7.5	6.37	1.149	1.8	3.37	3.7	1	4
92	2	2	17.55829904	0	0	0	0	0	0	1	3	4	4	1	1	0	1	1	1	2	5	2	2	0	0	1	1	1	0	2	135	32	134	72	6.8	3.27	0.5	1.53	1.62	7	1	1
92	2	2	17.55829904	0	1	0	0	0	0	0	3	4	4	1	0	1	0	1	1	1	10	2	3	0	0	1	0	1	0	1	135	32	196	99							1	6
92	2	2	15.86986709	0	0	0	0	0	1	0	3	4	4	1	0	1	0	0	0	2	7	2	1	1	1	1	1	1	0	3	142	32	170	92	7.1	3.49	0.79	1.58	1.62	5	1	3
92	2	2	14.80864455	0	0	0	0	0	0	0	3	4	4	0	1	1	1	1	1	2	12	1	1	1	1	1	1	1	0	1	147	32	140	65	7.2	7.25	3.34	1.29	4.309	2.2	1	7
92	2	2	17.32829238	0	0	0	0	0	0	0	3	4	4	0	1	1	1	1	1	2	12	1	2	1	0	1	1	1	0	1	138	33	112	72	7.9	8.36	1.84	2.05	4.519	2.2	1	7
92	1	2	16.83673469	0	0	0	0	0	0	0	2	2	2	1	1	1	1	1	0	1	8	1	1	1	1	1	1	1	0	2	140	33	130	70	7.2	5.21	0.43	1.47	3.18	4.2	1	4
92	2	2	17.34693878	0	0	0	0	0	0	0	3	4	4	1	1	1	0	1	1	2	10	1	2	1	0	1	1	1	0	2	140	34	128	74	5.4	4.519	0.91	1.57	2.86	3.3	1	6
92	2	2	17.34693878	0	0	0	0	0	0	0	3	4	4	1	1	1	1	1	1	2	6	1	1	1	1	1	1	1	0	1	140	34	161	78	10.8	4.97	0.83	2.13	1.8	2.69	1	2
92	1	3	16.39660494	0	0	0	0	0	1	0	3	4	4	1	1	1	1	1	1	2	9	2	3	0	0	0	1	1	0	1	144	34	208	102	5.1	5.84	0.97	1.67	3.03	8.01	1	5
92	2	3	15.73418483	1	0	0	0	0	1	0	3	4	4	1	0	1	0	1	0	3	10	2	2	0	0	1	1	1	0	1	147	34	65	44	8.4	4.87	0.78	1.84	2.049	2.44	1	6
92	2	2	15.52227904	0	0	0	0	0	0	0	3	4	4	1	1	1	1	1	1	1	10	1	1	1	1	1	1	1	0	1	148	34	104	64	6.6	4.8	1.19	1.25	3.39	3.8	1	6
92	2	2	18.37849191	0	0	0	0	0	1	0	3	4	4	1	0	1	1	1	0	2	10	1	2	1	0	1	1	1	0	1	138	35	205	98	7.3	5.56	2.43	1.12	3.26	2.96	1	6
92	2	1	18.1150044	0	0	0	0	0	0	0	2	4	4	1	1	1	1	1	0	2	6	1	1	1	1	1	1	1	0	1	139	35	158	67	5.6	5.17	1.78	1.37	3.28	3.23	1	2
92	2	3	17.85714286	0	0	0	0	0	0	0	3	4	4	1	0	1	1	0	1	2	6	1	1	1	1	1	1	1	0	1	140	35	193	132	5.6						1	2
92	2	2	17.60474825	0	0	0	0	0	0	0	3	4	4	1	1	1	1	1	1	1	11	1	1	1	1	1	1	1	0	1	141	35	174	88	6.4	3.75	0.94	1.23	2.63	4.5999999	1	7
92	2	2	17.35766713	0	0	0	0	0	0	0	3	4	4	1	1	1	0	1	0	2	7	1	1	1	1	1	1	1	0	1	142	35	149	86	8.8	5.69	0.78	2.02	2.7	10.3	1	3
92	2	2	17.35766713	0	0	0	0	0	1	0	2	4	4	1	0	1	1	1	1	2	7	1	1	1	1	1	1	1	0	3	142	35	142	90	8.2	3.91	0.79	1.95	1.8	5.6	1	3
92	2	2	16.64684899	0	0	0	0	0	1	0	2	4	4	1	0	1	0	1	0	2	8	2	1	1	1	1	1	1	0	1	145	35	128	78	4.8	5.51	1.185	1.34	4.16	4.5999999	1	4
92	2	3	16.64684899	0	0	0	0	0	1	0	2	4	4	1	0	0	0	0	0	2	3	2	2	0	1	1	1	1	0	3	145	35	174	91	8.4	4.58	0.81	1.67	2.95	1.8	1	1
92	2	3	16.19695497	0	0	0	0	0	0	0	3	4	4	1	0	1	1	1	1	1	8	1	2	0	1	1	1	1	0	1	147	35	125	72	5.7	3.51	0.83	1.12	2.4	1.9	1	4
92	2	2	15.97881665	0	0	0	0	0	0	0	3	4	4	1	1	1	1	1	1	2	8	1	2	1	0	1	1	1	0	1	148	35	136	82	7.2	3.78	0.7	1.68	2.17	2	1	4
92	2	2	15.55555556	0	0	0	0	0	0	0	3	4	4	1	1	1	1	1	1	1	10	1	1	1	1	1	1	1	0	1	150	35	181	88	5.9						1	6
92	2	3	15.55555556	0	0	0	1	0	0	0	3	4	4	1	0	1	1	1	0	1	20	2	3	0	0	1	0	1	0	2	150	35	147	79	1.7	3.7	1.22	0.98	2.23	8.9	1	7
92	2	2	15.55555556	0	0	0	0	1	1	0	3	4	4	1	1	1	1	1	1	1	12	1	2	1	0	1	1	1	0	2	150	35	187	90	19.3	6.09	4.03	0	3.21	2.62	1	7
92	2	3	14.56815817	0	0	0	0	0	0	0	3	4	4	1	1	0	1	1	1	1	10	1	2	1	0	1	1	1	0	1	155	35	122	80	11.3	3.41	0.69	1.02	1.97	5.76	1	6
92	2	2	14.56815817	0	0	0	0	0	0	0	3	4	4	1	0	1	1	1	1	1	11	1	2	1	0	1	1	1	0	1	155	35	160	69							1	7
92	2	2	13.671875	0	0	0	0	0	1	0	3	4	4	1	0	1	0	0	1	1	10	2	3	0	0	0	0	1	0	4	160	35	109	87	7.4	6.49	1.38	1.49	3.87	5.29	1	6
92	2	2	19.1805637	0	0	0	0	0	1	0	3	4	4	1	1	1	1	1	1	2	9	2	2	0	0	1	1	1	0	1	137	36	128	102	6.6	6.08	1.03	1.46	3.67	2.5	1	5
92	2	2	18.36734694	1	0	0	0	0	1	0	3	4	4	1	1	1	0	1	1	2	4	2	1	1	1	1	1	1	0	1	140	36	164	87	7.6	5.58	1.09	1.66	3.61	4.8	1	1
92	1	3	16.43535427	0	0	0	0	0	0	0	3	4	4	1	0	0	1	1	0	2	6	2	3	0	0	1	0	0	0	2	148	36	110	68							1	2
92	2	2	15.3787005	0	0	0	0	0	1	0	3	4	4	1	1	1	1	1	1	3	10	1	1	1	1	1	1	1	0	3	153	36	189	69	8.6	7.12	1.32	1.55	4.34	3.3	1	6
92	2	3	14.4207659	0	0	0	0	0	0	0	3	4	4	1	0	1	1	1	1	2	10	2	2	0	0	1	1	1	0	1	158	36	147	81	12.4	3.97	1.1	1.12	2.23	2.04	1	6
92	2	2	21.56051512	0	0	0	0	0	1	0	3	4	4	1	1	1	1	1	1	2	7	1	1	1	1	1	1	1	0	1	131	37	180	96	6.8	6.59	0.82	1.96	3.23	1.55	1	3
92	2	1	20.30178326	0	0	0	0	0	0	0	3	4	4	1	1	1	1	1	1	1	10	1	2	1	0	1	1	1	0	2	135	37	153	82	6.8	6.54	0.98	1.83	3.5	6.2	1	6
92	2	2	19.71335713	0	0	0	0	0	0	0	3	4	4	1	0	1	1	1	1	1	11	1	1	1	1	1	1	1	0	1	137	37	156	80	5.4	6.5	0.88	1.82	3.68	2.6	1	7
92	2	2	17.8433642	0	0	0	0	0	0	0	2	4	4	1	1	1	1	1	1	1	8	1	1	1	1	1	1	1	0	1	144	37	126	68	-3						1	4
92	2	1	17.5980975	0	0	0	0	0	0	0	3	4	4	1	1	1	1	1	1	1	12	1	2	1	0	1	1	1	0	3	145	37	190	87	8.5	6.51	0.94	1.61	3.74	3.2	1	7
92	2	2	17.5980975	0	0	0	0	0	0	0	3	4	4	1	0	1	1	1	0	1	10	2	2	1	0	1	1	1	0	1	145	37	138	76	6.1	4.769	0.64	1.68	2.049	2.58	1	6
92	2	2	16.89189189	0	0	0	0	0	1	0	3	4	4	1	1	1	1	1	1	2	6	1	2	1	0	1	1	1	0	1	148	37	174	76	7.7	5.92	1.39	1.89	2.89	5.4	1	2
92	1	3	16.01454294	0	0	0	0	0	0	1	3	3	3	1	1	1	0	1	0	2	4	1	2	1	0	1	0	1	0	2	152	37	156	100	5.9	4.56	0.61	1.63	2.35	4.9	1	1
92	2	2	15.40062435	0	0	0	0	0	0	0	3	4	4	1	1	1	1	1	1	1	10	1	1	1	1	1	1	1	0	1	155	37	135	84	5.6	5.15	1.28	1.52	3.52	1.9	1	6
92	2	2	19.3877551	0	0	0	0	0	0	0	3	4	4	1	0	1	1	1	1	1	11	1	1	1	1	1	1	1	0	1	140	38	147	81	5.6	6.25	1.03	1.6	3.94	3.1	1	7
92	2	2	19.3877551	0	0	0	0	0	1	0	3	4	4	1	1	1	1	1	1	1	9	2	1	1	1	1	1	1	0	1	140	38	174	85	6.4	6.87	1.03	1.76	3.92	4.4	1	5
92	2	2	18.84546717	1	0	0	0	0	0	0	3	4	4	1	1	1	0	1	0	2	6	2	3	1	0	0	1	0	0	2	142	38	123	86	6.4	4.099	0.84	1.09	3.1	8.1999999	1	2
92	2	3	18.58281579	0	0	0	0	0	0	0	3	4	4	1	1	1	1	1	1	1	8	1	2	1	0	1	1	1	0	1	143	38	146	76	6.3	4.12	0.91	1.28	2.069	17.809999	1	4
92	2	2	18.07372176	0	0	0	0	0	1	0	3	4	4	1	1	1	1	1	0	1	10	2	1	1	1	1	1	1	0	1	145	38	191	94	7.1	6.96	1.05	1.57	4.13	1.8	1	6
92	2	2	18.07372176	0	0	0	0	0	1	0	3	4	4	1	1	1	1	1	0	1	8	1	1	1	1	1	1	1	0	1	145	38	177	92	6.2	3.49	1.08	1.11	2.15	6.3	1	4
92	2	2	17.5852654	0	0	0	0	0	0	0	3	4	4	1	1	1	1	1	0	1	9	1	1	1	1	1	1	1	0	1	147	38	141	78	9.1	3.82	0.83	1.56	2.069	2.4	1	5
92	2	2	17.5852654	0	0	0	0	0	0	0	3	4	4	1	1	1	1	1	1	2	6	1	2	1	0	1	1	1	0	1	147	38	150	79	6.2	5.92	0.89	1.55	3.31	2.7	1	2
92	2	2	14.84375	0	0	0	0	0	1	0	3	4	4	1	1	1	1	1	1	1	12	1	2	1	0	1	1	1	0	1	160	38	165	87	6.4	6.21	0.9	1.2	4.11	5.7	1	7
92	1	3	12.69671556	0	0	0	0	0	0	0	2	4	4	1	0	1	0	1	1	1	10	1	1	1	1	1	1	1	0	1	173	38	168	78							1	6
92	2	2	19.07183725	0	0	0	0	0	0	0	3	4	4	1	0	1	0	1	0	2	10	1	2	1	0	1	0	1	0	1	143	39	98	63	6.3	6.29	1.36	1.58	4.83	4.7	1	6
92	2	2	19.07183725	0	0	0	0	0	1	0	3	4	4	1	0	1	0	1	0	2	8	1	3	0	0	1	0	0	0	1	143	39	184	87	7.2	4.84	0.73	1.37	2.69	5.58	1	4
92	2	2	18.29611559	0	0	0	0	0	0	0	3	4	4	1	1	1	1	1	0	2	8	2	3	0	0	0	0	0	1	4	146	39	130	74	-3						1	4
92	2	2	25.6	0	0	0	0	0	0	0	3	4	4	1	1	1	1	1	1	1	10	1	1	1	1	1	1	1	0	1	125	40	186	88	6.1	4.92	1.09	1.34	2.5	4.19	1	6
92	2	2	24.03701701	0	0	0	0	0	1	0	3	4	4	1	1	1	1	1	1	1	10	2	2	0	0	1	1	1	0	4	129	40	221	123	7.4	7.93	1.02	1.9	4.41	3.9	1	6
92	2	2	22.61292329	0	0	0	0	0	0	0	3	4	4	1	0	1	0	1	0	2	6	1	2	1	0	1	1	1	0	1	133	40	154	84	5.3	5.02	2.57	1	4.06	3.2	1	2
92	2	2	22.27667632	0	0	0	0	0	0	0	3	4	4	1	1	1	1	1	1	2	6	2	2	0	0	1	1	1	0	1	134	40	187	72	5.3	5.54	1.43	1.5	4.25	3	1	2
92	2	2	21.62629758	0	0	0	0	0	0	0	3	4	4	1	1	1	1	1	1	2	9	2	2	1	0	1	1	1	0	3	136	40	157	88	4.7	4.51	0.73	1.35	2.31	2.43	1	5
92	2	2	20.40816327	0	0	0	0	0	0	0	3	4	3	1	1	1	1	1	1	2	11	1	1	1	1	1	1	1	0	1	140	40	162	88	5.2	5.65	2.37	1.01	3.59	8.3	1	7
92	2	2	20.40816327	0	0	0	0	0	1	0	3	4	4	1	1	1	1	1	1	1	10	1	2	1	0	1	1	1	0	1	140	40	184	88	5.7	3.73	0.86	1.48	2.25	2.8	1	6
92	2	3	20.40816327	0	0	0	0	0	0	0	3	4	4	0	1	1	1	1	1	1	6	2	3	0	0	0	0	0	0	1	140	40	174	92	5.2	4.8	1.04	1.12	2.75	2.3	1	2
92	2	2	19.83733386	0	0	0	0	0	0	0	3	4	4	1	0	0	1	1	0	2	9	2	3	0	0	0	1	1	0	1	142	40	174	92	6.8	6.2	1.09	1.45	3.71	3.1	1	5
92	2	2	19.83733386	0	0	0	0	0	0	0	2	4	4	1	0	1	1	1	1	1	8	1	1	1	1	1	1	1	0	2	142	40	150	87	7.4	4.03	1.01	1.56	1.54	1.55	1	4
92	2	2	19.29012346	0	0	0	0	0	0	0	3	4	4	1	1	1	1	1	1	2	11	1	3	1	0	0	0	1	0	3	144	40	132	82	-3						1	7
92	2	2	19.29012346	0	0	0	0	0	0	0	2	4	4	1	1	1	1	1	1	2	6	2	3	0	0	1	0	0	0	1	144	40	157	93	10.7	8.27	1.08	1.78	4.8	2.1	1	2
92	2	2	19.02497027	0	0	0	0	0	0	0	3	4	4	1	1	1	1	1	0	3	6	1	1	1	1	1	1	1	0	2	145	40	154	96	-3						1	2
92	2	2	18.26150475	0	0	0	0	0	1	0	3	4	4	1	0	1	0	1	1	2	10	2	2	0	1	1	1	1	0	1	148	40	168	79	6.4	4.26	0.51	1.52	2.94	4.0999999	1	6
92	2	3	18.26150475	0	0	0	0	0	1	0	3	4	4	1	1	1	1	1	1	2	8	1	2	1	0	1	1	1	0	3	148	40	147	104	6.2	5.59	1.01	1.53	2.79	3.46	1	4
92	2	3	18.26150475	0	0	0	0	0	0	0	3	4	4	1	0	1	1	1	1	1	8	2	2	1	0	1	1	0	0	2	148	40	118	58	6.7	4.74	1	1.17	2.6	0.25	1	4
92	2	2	18.01720643	0	0	0	0	0	0	0	3	4	4	1	0	1	1	1	1	2	10	1	1	1	1	1	1	1	0	1	149	40	179	85	8.1	5.13	1	1.61	2.29	3.13	1	6
92	2	2	17.77777778	0	0	0	0	0	0	0	3	4	4	1	1	1	1	1	1	3	10	1	1	1	1	1	1	1	0	2	150	40	140	71	6.1	4.94	0.75	1.44	2.88	2.8	1	6
92	2	2	17.77777778	0	0	0	0	0	0	0	3	4	4	1	1	1	1	1	1	1	10	2	2	0	1	0	1	1	0	1	150	40	138	75	8.6	4.98	0.59	1.83	3.31	3.2	1	6
92	2	2	17.77777778	0	0	0	0	0	1	0	3	4	4	1	1	1	1	1	0	2	6	1	1	1	1	1	1	1	0	3	150	40	166	80	7.3	4.389	0.79	1.45	2.93	7.7	1	2
92	2	2	17.77777778	0	0	0	0	0	1	0	3	4	4	1	0	0	1	1	0	1	10	2	2	1	0	1	1	1	0	1	150	40	172	94	11.7	4.41	0.86	1.37	2.319	5.44	1	6
92	2	3	17.77777778	0	0	0	0	0	1	0	3	4	4	1	1	1	1	1	1	1	10	2	3	0	0	1	0	0	0	3	150	40	162	74	6.1	3.15	1.32	1.15	0.99	0.58	1	6
92	1	2	17.77777778	0	0	0	0	0	1	0	3	4	3	1	0	1	1	1	1	1	8	1	2	1	0	1	1	1	0	1	150	40	172	74	4.6	4.7	0.89	1.5	2.41	1.56	1	4
92	1	2	17.087445	0	0	0	0	0	0	0	2	2	4	1	0	1	1	1	1	1	12	1	1	1	1	1	1	1	0	1	153	40	113	76	6.3	3.91	1.56	0.73	2.89	4.0999999	1	7
92	2	3	16.64932362	0	0	0	0	0	0	0	3	4	4	1	0	1	1	1	0	1	10	1	1	1	1	1	1	1	0	1	155	40	177	90		5.35	0.55	1.85	2.67	5.5	1	6
92	2	2	16.4365549	0	0	0	0	0	0	0	3	4	4	1	0	1	0	1	0	2	8	2	3	0	0	0	0	0	1	4	156	40	142	55	-3						1	4
92	1	2	16.02307323	0	0	0	0	0	1	0	3	4	4	1	1	1	1	1	1	2	6	2	3	0	0	0	0	0	1	2	158	40	91	68	-3						1	2
92	2	2	15.625	0	0	0	0	0	0	0	3	4	3	1	0	1	1	1	1	3	8	1	1	1	1	1	1	1	0	1	160	40	147	88	6.8	4.01	0.99	1.35	2.01	3.31	1	4
92	2	1	15.625	0	0	0	0	0	1	0	3	4	4	1	1	1	1	1	1	1	8	1	1	1	1	1	1	1	0	1	160	40	155	79	3.8	4.019	0.96	1.37	2.52	3.3	1	4
92	1	2	14.00511187	0	0	0	0	0	0	0	3	1	1	1	1	1	1	1	0	1	9	1	2	1	0	1	1	1	0	1	169	40	127	80	5	5.48	1.06	1.69	3.52	3.4	1	5
92	2	2	22.49657064	0	0	0	0	0	0	0	3	4	4	1	0	1	1	1	1	1	5	2	3	0	0	0	0	0	0	4	135	41	124	64	-3						1	1
92	2	2	21.52909053	0	0	0	0	0	1	0	3	4	4	1	1	1	1	1	0	2	8	1	1	1	1	1	1	1	0	1	138	41	219	111	5.8						1	4
92	2	5	20.33326721	0	0	0	0	0	0	0	2	4	4	1	0	1	0	1	1	1	8	1	2	1	0	1	1	1	0	1	142	41	148	89	6.5	4.08	0.76	1.23	2.03	4.13	1	4
92	2	2	20.04988019	0	0	0	0	0	0	0	3	4	4	1	0	1	0	1	1	2	10	1	1	1	1	1	1	1	0	1	143	41	151	74	6	6.23	1.88	1.77	4.639	4.5999999	1	6
92	2	2	18.71804237	0	0	0	0	0	0	0	3	4	4	1	1	1	1	1	1	1	10	1	1	1	1	1	1	1	0	1	148	41	133	110	7.7	5.8	1.88	2.54	2.94	2.1	1	6
92	1	3	18.22222222	0	0	0	0	0	0	0	2	4	4	1	0	1	0	1	0	1	10	1	2	1	0	1	1	1	0	1	150	41	204	96	4.8	5.83	1.73	1.48	4.389	6	1	6
92	1	2	17.06555671	0	0	0	0	0	0	0	3	3	3	1	1	1	1	1	1	1	12	1	2	1	0	1	1	1	0	2	155	41	106	54	5.7	3.41	1.129	1.01	2.1	27	1	7
92	1	2	15.817291	0	0	0	0	0	1	0	3	4	4	1	1	1	1	1	0	1	7	1	1	1	1	1	1	1	0	1	161	41	169	77	6.8	3.69	0.43	1.74	1.91	2.7	1	3
92	1	3	14.87879228	0	0	0	0	0	0	0	2	4	4	1	0	0	1	1	1	2	15	1	2	0	0	1	1	1	0	1	166	41	130	93	8	3.99	0.8	1.18	2.21	8.22	1	7
92	2	2	22.37732431	0	0	0	0	0	1	0	3	4	4	1	0	1	1	1	1	2	5	1	1	1	1	1	1	1	0	1	137	42	164	94	6.5	4.71	1.42	1.59	3.2	2.5	1	1
92	2	2	20.82920056	0	0	0	0	0	0	0	3	4	4	1	1	1	1	1	1	1	6	1	1	1	1	1	1	1	0	1	142	42	141	91	4.9	5.08	1.21	1.69	2.51	3	1	2
92	1	2	19.7035091	0	0	0	0	0	1	0	2	4	4	1	0	1	0	1	0	1	8	1	1	1	1	1	1	1	0	1	146	42	165	85	7.7	4.32	1.07	1.42	2.89	5	1	4
92	2	2	19.7035091	0	0	0	0	0	1	0	3	4	4	1	1	1	0	1	0	1	8	1	1	1	1	1	1	1	0	1	146	42	166	87	5.7	6.55	1.81	1.48	3.89	5.1	1	4
92	2	2	18.66666667	0	0	0	0	0	1	0	3	4	4	1	0	1	1	1	1	3	7	2	2	0	0	1	1	1	0	1	150	42	192	90	6.6	4.36	0.84	1.24	3.18	3.8	1	3
92	2	3	18.66666667	0	0	0	0	0	1	0	3	4	4	1	0	1	0	0	0	2	11	1	1	1	1	1	1	1	0	2	150	42	135	78	6.4	3.59	0.92	0.91	2.29	7.23	1	7
92	2	2	18.17867036	0	0	0	0	0	0	0	3	4	4	1	1	1	1	1	0	2	7	1	2	1	0	1	1	1	0	3	152	42	160	86	5.4	4.09	0.42	1.29	2.06	2.8	1	3
92	2	2	16.82422689	0	0	0	0	0	1	0	3	4	4	1	0	1	0	1	1	1	9	1	1	1	1	1	1	1	0	1	158	42	168	81	4.6	4.389	0.55	1.93	1.53	4.28	1	5
92	1	2	16.40625	0	0	0	0	0	0	0	2	3	4	1	1	1	1	1	1	1	10	1	1	1	1	1	1	1	0	1	160	42	162	96	5.4	6.16	1.44	1.39	3.77	5.5	1	6
92	2	2	22.25557683	0	0	0	0	1	1	0	3	4	4	1	1	1	0	1	1	1	10	1	1	1	1	1	1	1	0	1	139	43	191	88	5.2	8.08	2.27	1.51	4.98	2.6	1	6
92	2	1	21.93877551	0	0	0	0	0	0	0	3	4	4	1	0	1	1	1	1	1	9	1	1	1	1	1	1	1	0	2	140	43	162	86	5.8	5.11	1.89	1.07	3.86	8.6	1	5
92	2	2	21.3251339	0	0	0	0	0	0	0	3	4	4	1	1	1	0	1	0	1	8	2	1	1	1	1	1	1	0	1	142	43	61	131	5.9	4.43	0.63	1.83	2.73	4.5999999	1	4
92	2	2	21.3251339	0	0	0	0	0	0	0	2	4	4	1	1	1	1	1	0	3	6	1	1	1	1	1	1	1	0	1	142	43	162	88	7.3	6.08	0.88	2.03	2.95	13.4	1	2
92	2	4	21.3251339	0	0	0	0	0	1	0	3	4	4	1	0	1	1	1	1	2	8	1	2	1	0	1	1	1	0	1	142	43	180	88	5.8	5.11	1.11	1.73	2.79	3.98	1	4
92	2	2	20.45184304	0	0	0	0	0	0	0	3	4	4	1	0	1	0	1	1	1	8	1	2	1	0	1	1	1	0	1	145	43	170	90							1	4
92	2	3	20.17264027	0	0	0	0	0	0	0	3	4	4	1	1	1	1	1	1	1	8	1	1	1	1	1	1	1	0	1	146	43	176	92	6.1	5.38	2.31	0.98	3.79	3.15	1	4
92	2	3	17.89802289	0	0	0	0	0	1	0	2	4	4	1	1	1	1	1	1	1	4	2	3	0	0	0	1	1	0	1	155	43	178	90	4.8	6.21	1.34	1.32	5.23	3.3	1	1
92	2	2	17.66929652	0	0	0	0	0	1	0	3	4	4	1	1	1	1	1	1	1	8	1	1	1	1	1	1	1	0	1	156	43	150	89	8.4	4.95	1.28	1.41	3.36	4.4	1	4
92	1	2	16.796875	0	0	0	0	0	1	0	3	4	4	1	1	1	1	1	1	1	10	1	1	1	1	1	1	1	0	2	160	43	166	80	5.8	4.28	0.65	1.8	2.31	2.6	1	6
92	2	2	26.85546875	0	0	0	0	0	0	0	3	4	4	1	1	1	1	1	1	1	11	1	1	1	1	1	1	1	0	1	128	44	175	90	7.5	7.33	2.41	1.66	4.139	1.9	1	7
92	2	3	21.51694459	0	0	0	0	0	0	0	3	4	4	1	0	1	0	1	1	2	8	1	2	1	0	1	1	1	0	1	143	44	192	109	4.9	5.3	0.98	1.92	2.55	4.64	1	4
92	2	2	19.55555556	0	0	0	0	0	0	0	3	4	4	1	0	0	0	1	1	2	8	1	2	1	0	1	1	1	0	1	150	44	143	8	6	2.42	0.44	0.92	1.03	0.74	1	4
92	2	2	26.62721893	0	1	0	0	0	1	0	3	4	4	1	1	1	1	1	1	1	11	1	2	1	0	1	1	1	0	1	130	45	117	59	7.4	4.37	1.57	1.35	3.05	5.6	1	7
92	1	2	23.6294896	0	0	0	0	0	0	0	3	2	4	1	1	1	1	1	1	1	12	1	1	1	1	1	1	1	0	1	138	45	146	77	7.9	3.89	0.93	1.22	2.02	1.46	1	7
92	2	2	22.3170006	0	0	0	0	1	1	0	3	4	4	1	0	1	1	1	0	2	10	1	1	1	1	1	1	1	0	1	142	45	161	93	7.3	4.88	1.38	1.06	3.67	3.5	1	6
92	2	3	22.3170006	0	0	0	0	0	0	0	2	4	4	1	0	1	1	1	1	1	10	1	1	1	1	1	1	1	0	2	142	45	164	97							1	6
92	2	2	22.00596606	0	0	0	0	0	0	0	3	4	4	1	1	1	1	1	1	2	8	1	1	1	1	1	1	1	0	1	143	45	178	81	8.2	7.48	1.22	1.93	4.09	4.9	1	4
92	2	2	22.00596606	0	0	0	0	0	0	0	3	4	4	1	1	1	1	1	0	1	11	2	2	1	0	1	0	1	0	1	143	45	170	86	5.8	5.32	1.25	1.67	2.57	13.87	1	7
92	1	2	20.82465639	0	0	0	0	0	0	0	3	2	4	1	1	1	1	1	1	2	8	1	2	1	0	1	1	1	0	2	147	45	149	63	6.6	4.37	1.139	1.3	2.23	1.65	1	4
92	2	2	20.54419284	0	0	0	0	0	0	0	3	4	4	1	1	1	0	0	0	2	6	1	1	1	1	1	1	1	0	3	148	45	93	46	6.8	4.3	0.74	1.5	2.7	4.6	1	2
92	2	1	20	0	0	0	0	0	0	0	3	4	4	1	1	1	1	0	0	2	6	1	1	1	1	1	1	1	0	2	150	45	139	82	4.9	6.59	0.86	1.91	4.81	4	1	2
92	1	2	20	0	0	0	0	0	0	0	3	3	4	1	1	1	1	1	0	2	7	2	2	1	0	1	1	1	0	1	150	45	163	94	-3						1	3
92	1	2	19.22337562	0	0	0	0	0	0	0	2	4	4	1	1	1	1	1	0	1	10	2	1	1	1	1	1	1	0	1	153	45	140	77	-3						1	6
92	1	2	18.02595738	0	0	0	0	0	1	0	3	1	4	1	1	1	1	1	1	1	5	2	2	0	0	1	1	1	0	1	158	45	142	74	6.7	4.28	1.159	1.25	2.91	3	1	1
92	1	3	16.52892562	0	0	0	0	0	0	0	2	1	2	1	1	1	1	1	1	1	10	1	1	1	1	1	1	1	0	1	165	45	131	67	6.6	3.84	0.82	1.28	2.11	1.7	1	6
92	2	2	22.18364198	0	0	0	0	0	1	0	3	4	4	1	1	1	1	1	0	2	6	1	1	1	1	1	1	1	0	1	144	46	117	61	7	4.809	1.56	1.13	3.48	3.2	1	2
92	2	3	21.28742654	1	0	0	0	0	1	0	3	4	4	1	0	0	0	1	0	2	6	1	3	0	1	1	0	0	0	1	147	46	183	73	8.7	4.11	0.94	1.12	2.38	2.07	1	2
92	1	3	21.00073046	0	0	0	0	0	0	0	2	4	4	1	0	0	0	1	0	1	7	1	1	1	1	1	1	1	0	1	148	46	144	71	7.2	4.15	1.65	1.14	2.41	4.04	1	3
92	2	2	17.96875	1	0	0	0	0	0	0	3	4	4	1	1	1	1	1	0	1	8	1	1	1	1	1	1	1	0	1	160	46	125	84	8.4	3.95	0.93	1.37	2.42	5.8	1	4
92	1	3	13.29633484	0	0	0	0	0	0	0	2	4	4	1	1	1	0	1	0	1	8	1	2	0	1	0	1	1	0	1	186	46	145	93	6.8	3.62	0.65	1.34	2.11	34.88	1	4
92	2	2	20.613131	0	0	0	0	0	0	0	3	4	4	1	0	1	1	1	1	1	10	1	1	1	1	1	1	1	0	1	151	47	173	69	6.7	8.75	3.21	1.78	4.91	6.4	1	6
92	1	2	19.56295525	0	0	0	0	0	0	0	3	4	4	1	1	1	1	1	0	2	7	1	2	1	0	1	1	1	0	1	155	47	154	80	5.9	5.08	0.56	1.84	3.42	2.9	1	3
92	1	3	19.31295201	0	0	0	0	0	0	0	3	4	2	1	1	1	0	1	1	1	8	1	2	1	0	1	1	1	0	1	156	47	154	66	9.3	4.15	0.56	1.22	2.01	0.25	1	4
92	1	5	7.95949127	0	0	0	0	0	0	0	2	1	2	1	1	1	0	0	0	1	8	1	1	1	1	1	1	1	0	1	243	47	133	85	5.3	4.11	0.77	1.23	2.09	0.26	1	4
92	2	2	24.14365475	1	0	0	0	0	1	0	2	4	4	1	1	1	0	0	0	1	10	1	1	1	1	1	1	1	0	2	141	48	169	70	6	4.83	0.68	1.54	3.69	4.7	1	6
92	1	2	23.80480063	0	0	0	0	0	0	0	3	4	4	1	1	1	1	1	1	1	10	1	1	1	1	1	1	1	0	1	142	48	163	74	6.3	3.76	0.68	1.33	1.96	4	1	6
92	2	3	21.9138057	0	0	0	0	0	0	0	3	4	4	1	0	1	1	1	1	1	8	1	1	1	1	1	1	1	0	3	148	48	159	72							1	4
92	2	2	21.33333333	0	0	0	0	0	1	0	3	4	4	1	1	1	1	1	1	1	8	1	2	1	0	1	1	1	0	3	150	48	134	70	5.6	3.6	4.269	0.76	1.97	2.7	1	4
92	1	2	21.33333333	0	0	0	0	0	0	0	3	3	4	1	1	1	0	1	0	2	3	1	1	1	1	1	1	1	0	1	150	48	161	80	6.9	5.3	0.61	1.94	2.2	2.62	1	1
92	1	2	21.05170826	0	0	0	0	0	0	0	2	3	3	1	1	1	1	1	1	2	6	1	1	1	1	1	1	1	0	1	151	48	118	62	8.8	2.509	0.93	0.7	1.72	4.4	1	2
92	2	2	20.504934	0	0	0	0	0	0	0	3	4	4	1	1	1	1	1	1	1	9	1	1	1	1	1	1	1	0	1	153	48	128	75	7.3	5.41	0.74	1.26	3.15	5.7	1	5
92	1	2	17.63085399	0	0	0	0	0	1	0	3	4	4	1	1	1	1	1	1	1	8	1	1	1	1	1	1	1	0	1	165	48	157	63	7.6	5.24	1.54	1.22	3.19	3.28	1	4
92	1	3	16.22498648	0	0	0	0	0	1	0	3	4	4	1	1	0	0	1	1	2	8	1	1	1	1	1	1	1	0	1	172	48	118	67	7	5.35	0.87	2.13	2.74	1.02	1	4
92	2	2	23.96205193	0	0	0	0	0	0	0	3	4	4	1	0	1	1	1	1	1	5	1	2	0	0	1	1	1	0	1	143	49	141	92	7	3.9	0.63	1.3	2.86	2.2	1	1
92	1	2	20.39542144	0	0	0	0	0	0	0	2	4	1	1	0	1	1	0	1	1	7	1	1	1	1	1	1	1	0	1	155	49	194	97	6.3	5.04	2.45	1.54	2.62	5.41	1	3
92	1	2	22.22222222	0	0	0	0	0	0	0	3	4	3	1	1	1	0	1	0	1	8	1	1	1	1	1	1	1	0	1	150	50	157	82	7.8	3.7	0.72	1.3	2.41	22.3	1	4
92	2	2	21.64127424	0	0	0	0	0	0	0	3	4	4	1	1	1	1	1	1	1	10	2	3	0	0	0	0	0	1	1	152	50	88	49	6.3	3.72	1.23	0.91	2.6	8.4	1	6
92	2	3	21.35930625	0	0	0	0	0	0	0	3	4	4	1	1	1	0	1	0	2	4	1	1	1	1	1	1	1	0	1	153	50	146	86	7.2	6.09	1.17	1.06	3.98	3.7	1	1
92	1	2	21.35930625	0	0	0	0	0	0	0	3	1	1	1	1	1	1	1	1	2	10	1	2	1	0	1	1	1	0	2	153	50	121	67	7.2	6.79	1.27	1.8	3.73	6.4	1	6
92	2	3	20.54569362	0	0	0	0	0	1	0	3	4	4	1	0	1	1	1	1	1	8	1	1	1	1	1	1	1	0	1	156	50	154	89	5.8	5.36	1.87	1.09	3.24	2.18	1	4
92	2	2	20.02884153	0	0	0	0	0	1	0	2	4	4	1	0	1	1	1	0	1	11	1	1	1	1	1	1	1	0	1	158	50	140	72	6.4	6.83	3.71	1.21	4.54	3.66	1	7
92	2	3	20.02884153	0	0	0	0	0	1	0	3	4	4	1	1	1	1	1	1	1	7	2	3	0	0	1	0	0	0	1	158	50	202	86	6.1	4.57	1.1	1.12	2.46	1.05	1	3
92	1	2	19.53125	0	0	0	0	0	1	0	3	4	4	1	1	1	1	1	1	1	8	2	1	1	1	1	1	1	0	1	160	50	139	83	-3						1	4
92	1	3	19.53125	0	0	0	0	0	1	0	3	4	4	1	1	1	1	1	0	2	8	2	2	1	0	1	0	1	0	4	160	50	167	91	-3						1	4
92	1	3	19.53125	0	0	0	0	0	1	0	2	4	4	1	0	1	1	1	1	1	12	1	2	1	0	1	0	1	0	1	160	50	142	84	6.8	3.66	0.67	1.25	1.96	6.35	1	7
92	1	2	16.70620468	0	0	0	0	0	1	0	3	4	4	1	1	1	1	0	1	2	9	2	2	1	0	1	1	1	0	3	173	50	130	85	4.6	4.54	0.52	1.35	2.31	2.97	1	5
92	1	3	16.70620468	0	0	0	0	0	1	0	3	4	4	1	0	1	1	1	1	1	8	1	2	1	0	1	1	0	0	2	173	50	141	76	5.6	4.81	0.58	1.32	2.88	120.19	1	4
92	1	2	16.51473114	0	0	0	0	0	0	0	2	4	4	1	0	1	0	1	1	2	7	1	2	1	0	1	1	1	0	1	174	50	137	78	8.1	3.61	0.5	1.21	2.32	2.9	1	3
92	2	2	23.60127725	0	0	0	0	0	0	0	3	4	4	1	1	1	1	1	1	2	8	1	1	1	1	1	1	1	0	1	147	51	146	78	5.2	7.08	3.11	1.17	4.74	6.1	1	4
92	1	3	23.60127725	0	0	0	0	0	1	0	3	4	4	1	0	0	0	1	1	2	10	1	2	1	0	1	1	1	0	1	147	51	128	71	7.4	3.38	0.6	1.54	1.57	21.12	1	6
92	2	3	22.66666667	0	0	0	0	0	0	0	2	4	4	1	0	1	1	1	1	2	8	1	1	1	1	1	1	1	0	1	150	51	160	80	5.1	5.89	0.84	1.22	3.89	1.66	1	4
92	1	2	17.44126398	0	0	0	0	0	0	0	3	4	4	1	0	1	1	1	0	2	9	2	3	0	0	1	0	1	0	1	171	51	160	86	7.3	5.5	0.77	2.06	3.45	3.8	1	5
92	2	2	24.73246136	0	0	0	0	0	1	0	3	4	4	1	1	1	1	1	1	1	10	1	1	1	1	1	1	1	0	1	145	52	185	75	6.2	4.87	1.23	1.14	2.93	4.5	1	6
92	2	3	23.73995617	0	0	0	0	0	0	0	3	4	4	1	1	1	1	1	1	1	8	2	3	0	0	1	0	0	0	3	148	52	140	90	11.1	6.59	2.04	1.65	3.83	3.32	1	4
92	1	3	18.42403628	0	0	0	0	0	0	0	3	4	4	1	1	1	1	1	1	1	10	1	1	1	1	1	1	1	0	1	168	52	150	88	6.1						1	6
92	2	5	22.93975069	0	0	0	0	0	1	0	3	4	4	1	0	0	1	1	1	1	10	1	1	1	1	1	1	1	0	1	152	53	199	91							1	6
92	2	3	22.0603538	0	0	0	0	0	1	0	3	4	4	1	1	1	1	1	1	2	8	1	1	1	1	1	1	1	0	1	155	53	162	79	6.6	4.37	1.48	1.11	2.55	10.25	1	4
92	2	5	21.77843524	0	0	0	0	0	1	0	3	4	4	1	1	1	1	1	1	1	12	1	1	1	1	1	1	1	0	2	156	53	180	102	5.4	5.92	4.26	1.12	3.37	3.67	1	7
92	1	2	21.50188649	0	0	0	0	1	1	0	3	4	4	1	1	1	1	0	0	2	8	1	1	1	1	1	1	1	0	1	157	53	170	87	5.3	5	1.24	1.56	3.44	4.2	1	4
92	2	2	29.62962963	0	0	0	0	0	1	0	3	4	4	1	0	1	0	1	0	3	12	1	1	1	1	1	1	1	0	3	135	54	175	84	4.2	4.96	1.27	1.66	3.35	1.6	1	7
92	2	2	23.06805075	0	0	0	0	0	0	0	3	4	4	1	1	1	0	1	0	3	5	1	1	1	1	1	1	1	0	1	153	54	188	101	5.9	5.23	1.32	1.59	3.58	6.9	1	1
92	1	2	21.63114885	0	0	0	0	0	0	0	2	4	4	1	1	1	1	1	1	1	8	1	1	1	1	1	1	1	0	1	158	54	135	77	6.7	6.46	1.29	1.27	5.21	8.5	1	4
92	2	2	25.8022143	0	0	0	0	0	0	0	3	4	4	1	1	1	1	1	1	2	6	2	1	1	1	1	1	1	0	1	146	55	130	75	8.4	4.59	1.36	0.96	2.87	12.12	1	2
92	2	2	25.45235781	0	0	0	0	0	0	0	3	4	4	1	0	1	0	1	0	2	8	1	2	1	0	1	0	1	0	1	147	55	147	81	8.1	5.22	5.08	1.18	3.66	5	1	4
92	1	2	20.2020202	0	0	0	0	0	1	0	3	4	4	1	1	1	1	1	1	1	5	1	1	1	1	1	1	1	0	1	165	55	182	84	5.4	5.49	0.95	1.81	3.55	6	1	1
92	1	3	18.59113034	0	0	0	0	0	0	0	3	4	4	1	1	1	0	1	0	2	4	2	2	1	0	1	0	1	0	1	172	55	154	78	5.099	4.08	0.77	0.95	2.33	1.13	1	1
92	2	2	22.7189744	0	0	0	0	0	1	0	3	4	4	1	1	1	1	1	1	2	10	1	1	1	1	1	1	1	0	3	157	56	150	86	5.9	6.34	1.92	1.24	3.95	6.5	1	6
92	1	2	22.43230252	0	0	0	0	0	0	0	2	3	3	1	1	1	1	1	1	2	10	1	2	0	0	1	1	1	0	2	158	56	103	63	6.2	3.8	0.569	1.03	2.44	2.1	1	6
92	1	3	21.33821064	0	0	0	0	0	0	0	3	4	4	1	0	1	1	1	1	1	13	1	2	1	0	1	1	1	0	2	162	56	177	71	6.2	4.17	0.79	1.18	2.21	4.63	1	7
92	1	3	21.33821064	0	0	0	0	0	1	0	3	4	4	1	0	1	0	1	1	2	9	1	1	1	1	1	1	1	0	1	162	56	127	84	6.8	5.07	2.06	1.14	3.09	2.0299999	1	5
92	2	2	27.87422368	1	0	0	0	0	0	0	3	4	4	1	0	1	1	1	1	1	9	1	2	1	0	1	1	1	0	3	143	57	156	81	6.7	5.61	1.59	1.08	3.59	8.78	1	5
92	1	2	25.33333333	0	0	0	0	0	0	0	2	4	4	1	1	1	1	1	1	2	7	2	1	1	1	1	1	1	0	1	150	57	126	77	5.1	4.65	0.54	1.88	2.99	4.4	1	3
92	1	3	20.19557823	0	0	0	0	0	1	0	3	4	4	1	0	1	0	1	0	2	6	2	3	0	0	0	0	0	1	1	168	57	173	79	-3						1	2
92	2	3	28.36324515	0	0	0	0	0	1	0	3	4	4	1	0	0	0	1	1	1	8	1	2	1	0	1	1	1	0	1	143	58	182	107	7.9	5.51	3.32	1.16	2.72	1.66	1	4
92	2	2	26.47918188	0	0	0	0	0	0	0	3	4	4	1	1	1	1	1	1	2	5	2	3	0	0	1	0	1	0	1	148	58	210	106	5.7	6.07	1.66	1.16	3.62	3.68	1	1
92	2	2	22.65625	0	0	0	0	0	0	0	3	4	4	1	1	1	1	1	1	1	10	2	1	1	1	1	1	1	0	1	160	58	164	93	5.5	4.26	1.5	1.02	3.13	6.2	1	6
92	1	2	21.8299522	0	1	0	0	0	0	1	2	4	4	1	0	1	0	0	1	2	5.5	1	2	1	0	1	1	1	0	2	163	58	143	98	5.1	4.23	0.72	1.14	2.63	13.05	1	2
92	2	2	26.22222222	0	0	0	0	0	0	0	3	4	4	1	1	1	1	1	1	2	7	2	2	0	0	1	1	1	0	1	150	59	156	79	5.6	5.32	2.78	1.24	3.65	2.67	1	3
92	1	2	24.87771968	0	0	0	0	0	0	0	2	3	3	1	0	1	0	1	0	3	5	2	2	1	0	1	1	1	0	1	154	59	157	70	7.6						1	1
92	2	2	24.55775234	0	0	0	0	0	1	0	3	4	4	1	0	1	0	1	0	2	12	2	2	0	0	1	1	1	0	1	155	59	148	74	7.7						1	7
92	1	3	22.48132907	0	0	0	0	0	1	0	3	4	4	1	0	1	1	1	1	1	8	1	2	1	0	1	1	1	0	1	162	59	126	65	9.2	4.17	1.29	1.22	2.44	4.54	1	4
92	1	3	22.20633069	0	0	0	0	0	0	0	2	4	4	1	0	0	0	1	1	1	8	1	2	1	0	1	1	1	0	2	163	59	131	65	7.4	5.52	1	1.36	3.48	11.2	1	4
92	1	2	28.93518519	0	0	0	0	0	0	0	2	1	4	1	1	1	1	1	1	1	12	1	2	1	0	1	1	1	0	1	144	60	142	86	6.7	5.08	0.92	1.22	3.19	2	1	7
92	2	2	25.6311675	0	0	0	0	0	1	0	3	4	4	1	0	1	1	1	0	2	10	1	1	1	1	1	1	1	0	1	153	60	166	120	3.3	6.46	1.99	1.41	5.09	12.5	1	6
92	1	2	24.97398543	0	0	0	0	0	0	0	3	3	3	1	1	1	1	1	1	2	6	1	1	1	1	1	1	1	0	1	155	60	139	71	6.5	9.71	2.14	1.51	6.2	6.7	1	2
92	1	3	19.36983471	0	1	0	0	0	1	0	3	4	4	1	0	0	0	1	1	2	8	2	3	0	0	0	0	0	1	2	176	60	154	81							1	4
92	1	2	23.50780533	1	0	0	0	1	1	0	3	4	4	1	1	1	0	1	1	3	2	2	3	0	0	0	1	1	0	3	165	64	140	86	8.2						1	1
92	1	2	21.71806609	0	0	0	0	0	0	0	3	4	2	1	0	0	0	1	0	2	7	2	2	0	0	1	1	1	0	1	173	65	126	65	8.199	1.95	0.42	0.89	0.71	0.25	1	3
92	1	2	28.56648199	0	0	0	0	0	0	0	3	3	3	1	1	1	1	1	0	2	8	1	1	1	1	1	1	1	0	1	152	66	136	82	8.1	4.42	3.22	0.95	2.94	6.6	1	4
92	1	2	23.73866213	0	0	0	0	0	0	0	2	4	4	1	1	1	1	1	1	3	6	1	1	1	1	1	1	1	0	1	168	67	195	104	5.5	7.43	2.06	1.16	4.78	6.1	1	2
92	1	1	24.09297052	0	0	0	0	0	0	0	2	4	4	1	1	1	1	1	1	1	7	1	2	1	0	1	1	1	0	1	168	68	146	75	25.6	5.27	2.84	0.99	4.28	6.1	1	3
92	1	3	22.09317005	0	0	0	0	0	1	0	2	4	4	1	1	1	1	1	1	1	10	1	2	1	0	1	1	1	0	1	178	70	133	68	8.1	5.51	1.63	0.82	4.04	8.5399999	1	6
92	2	5	32.88140174	0	0	0	0	0	1	0	1	4	4	1	0	0	0	1	1	2	8	1	2	1	0	1	1	1	0	1	149	73	180	101	11.6	6.39	2.01	0.96	4.32	1.78	1	4
92	2	2	35.55555556	0	0	0	0	0	1	0	3	4	4	1	1	1	1	1	0	1	12	1	2	1	0	1	1	1	0	1	150	80	148	77	7.1	4.25	1.09	1.31	1.88	4.07	1	7
92	1	3	39.91053024	0	0	0	0	0	0	0	3	4	2	1	0	1	1	1	1	2	9	1	1	1	1	1	1	1	0	1	151	91	143	83	9	4.35	3.67	0.75	2.78	2.59	1	5
92	2	2	20.68644018	0	0	0	0	0	0	0	3	4	4	1	1	1	1	1	0	2	8	1	1	1	1	1	1	1	0	1	131	35.5	139	78	6.8	5.62	0.67	1.25	3.59	1.3	1	4
92	2	2	19.73399654	0	0	0	0	0	0	0	3	4	4	1	1	1	1	1	0	2	7	1	2	1	0	1	1	1	0	1	136	36.5	150	86	6.8	4.389	1.55	1.56	2.77	1.7	1	3
92	2	5	16.89113103	0	0	0	0	0	0	0	3	4	4	1	0	0	1	0	1	2	6	1	2	1	1	1	1	0	0	1	149	37.5	191	96	6.6	7.53	1.27	1.81	4.6	1.77	1	2
92	2	2	17.11111111	0	0	0	0	0	0	0	3	4	4	1	0	1	0	1	0	2	11	1	1	1	1	1	1	1	0	1	150	38.5	117	87	6.8	3.58	0.83	1.91	1.17	3.3	1	7
92	2	2	20.77360294	0	0	0	0	0	1	0	3	4	4	0	1	0	0	0	0	2	4	1	2	0	0	1	1	1	0	3	141	41.3	161	87	6.4	5.14	0.94	1.07	3.32	4.47	1	1
92	2	2	19.40284879	0	0	0	0	0	0	1	3	4	4	1	1	1	1	1	1	1	8	1	2	1	0	1	1	1	0	1	148	42.5	134	89	6.7	6.45	0.96	1.37	4.05	6.8	1	4
92	2	2	19.85283909	0	0	0	0	0	0	0	3	4	4	1	1	1	1	1	0	1	7	1	2	1	0	1	1	1	0	1	147	42.9	157	86	6.4	4.71	0.85	1.73	2.71	2.1	1	3
92	2	1	20.50103209	0	0	0	0	0	1	0	3	4	4	1	1	1	1	1	1	1	8	1	1	1	1	1	1	1	0	1	146	43.7	196	82	5.7	5.3	0.89	1.31	3.85	4.5	1	4
92	2	2	22.70408163	0	0	0	0	0	1	0	3	4	4	1	1	1	1	1	0	2	12	1	1	1	1	1	1	1	0	1	140	44.5	176	82	6.8	5.21	1.67	1.03	3.35	5.9	1	7
92	2	2	22.70408163	1	0	0	0	0	0	0	3	4	4	1	1	1	1	1	0	2	10	2	1	1	1	1	1	1	0	1	140	44.5	140	86	8.5	6.04	1.83	1.07	3.74	4.3	1	6
92	2	3	23.22199287	0	0	0	0	0	0	0	2	4	4	1	0	0	1	1	1	1	8	1	2	0	1	1	1	1	0	1	146	49.5	125	77	6.6	4.81	2.36	0.95	2.64	0.25	1	4
92	2	3	22	0	0	0	0	0	1	0	3	4	4	1	0	0	0	1	0	2	8	1	3	0	0	0	0	0	0	2	150	49.5	141	79	7.8	5.34	2.82	0.93	3.46	3.48	1	4
92	2	5	20.34023669	0	0	0	0	0	1	0	2	4	4	1	0	0	1	1	1	1	8	2	2	1	0	1	1	0	0	2	156	49.5	177	77	9.9	3.67	1.08	0.86	2.25	1.19	1	4
92	2	5	24.49464923	0	0	0	0	0	0	0	2	4	4	1	0	1	1	1	0	1	7	1	1	1	1	1	1	1	0	1	145	51.5	155	87	5.8	5.62	1.58	1.07	3.61	0.25	1	3
92	2	2	24.61355529	0	0	0	0	0	0	0	3	4	4	1	1	1	1	1	1	2	7	2	1	1	1	1	1	1	0	1	145	51.75	163	88	9.3	4.099	2.18	0.83	3.18	27.9	1	3
92	1	2	27.09544717	0	0	0	0	0	0	0	3	1	2	1	0	1	1	1	1	3	9	1	1	1	1	1	1	1	0	1	159	68.5	175	96	5.6	5.62	0.76	1.55	3.26	2.9	1	5
92	1	3		0	1	0	0	0	1	0	2	4	4	1	0	0	0	1	1	1	7	2	3	0	0	0	0	0	1	4	158		157	97	5.9	4.03	0.92	1.07	2.13	1.27	1	3
92	2	2		0	0	0	0	0	0	0	3	4	4	1	0	1	0	1	0	2	6	2	2	0	0	1	1	1	0	3											1	2
92	1	2		0	0	0	0	0	0	0	2	3	3	1	1	1	1	1	1	1	8	1	2	0	0	1	1	1	0	1											1	4
92	2	2		0	0	0	0	0	0	0	2	4	4	1	1	1	1	1	1	1	10	2	3	0	0	0	0	0	1	4											1	6
92	2	2		0	0	0	0	0	0	0	3	4	4	1	1	1	1	1	1	2	6	1	2	1	0	1	1	1	0	2											1	2
92	2	2		0	0	0	0	0	0	0	3	4	4	1	1	1	1	1	0	1	12	1	1	1	1	1	1	1	0	2											1	7
92	2	1		0	0	0	0	0	0	0	3	4	4	1	1	1	1	1	1	1	12	2	2	0	0	1	1	1	0	1											1	7
92	1	2		0	0	0	0	0	0	0	2	1	4	1	1	1	0	1	0	1	9	1	1	1	1	1	1	1	0	1											1	5
92	2	2		0	0	0	0	0	0	0	3	4	3	1	0	1	0	1	1	2	12	2	3	0	0	0	0	1	0	1											1	7
92	2	2		0	0	0	0	0	0	0	2	4	4	1	1	1	1	1	1	2	9	1	2	1	0	1	1	1	0	1											1	5
92	2	2		0	0	0	0	0	0	0	3	4	4	1	0	1	0	1	0	2	8	2	3	0	0	0	0	0	1	4											1	4
92	2	2		0	0	0	0	0	0	0	3	4	4	1	0	1	0	1	0	2	8	1	2	1	0	1	1	1	0	1											1	4
92	2	2		0	0	0	0	0	0	0	3	4	4	1	0	1	1	1	1	2	6	1	1	1	1	1	1	1	0	1											1	2
92	2	3		0	0	0	0	0	0	0	3	4	4	1	1	1	1	1	1	1	10	1	1	1	1	1	1	1	0	1											1	6
92	1	1		0	0	0	0	0	0	0	3	2	4	1	1	1	1	1	1	1	8	2	2	0	0	1	1	1	0	1											1	4
92	2	2		0	0	0	0	0	0	0	3	4	4	1	1	1	1	1	1	2	10	1	2	1	0	1	1	1	0	1											1	6
92	2	2		0	0	0	0	0	0	0	3	4	4	1	0	1	1	1	0	3	5	2	3	0	0	1	0	1	0	3											1	1
92	2	2		0	0	0	0	0	0	0	3	4	4	1	1	1	1	1	1	1	10	1	1	1	1	1	1	1	0	1											1	6
92	2	3		0	0	0	0	0	1	0	3	4	4	1	1	1	1	1	0	2	5	2	2	1	0	1	1	1	0	1											1	1
92	2	2		0	0	1	0	0	0	0	3	4	4	1	1	1	1	1	1	3	10	1	3	1	0	1	0	0	0	3											1	6
92	1	3		0	1	0	0	0	1	0	3	4	4	1	0	1	0	1	1	2	10	2	2	0	0	1	1	1	0	3											1	6
92	1	3		0	0	0	0	0	0	0	3	4	2	1	1	1	1	1	1	1	9	1	1	1	1	1	1	1	0	3											1	5
92	2	2		0	0	0	0	0	1	0	3	4	4	1	1	1	0	1	0	1	8	1	1	1	1	1	1	1	0	1											1	4
92	2	2		0	0	1	0	0	0	0	3	4	4	0	0	0	0	0	0	3	9	1	3	0	0	0	0	0	1	3											1	5
92	1	2		0	0	0	0	0	1	0	2	4	4	1	1	1	1	1	1	1	10	1	2	0	0	1	1	1	0	1											1	6
92	2	2		0	0	0	0	0	0	0	3	4	4	1	1	1	1	1	1	2	10	2	3	0	0	1	0	0	0	1											1	6
92	2	2		0	0	0	0	0	1	0	3	4	4	1	0	1	0	1	0	2	10	1	2	1	0	1	1	1	0	1											1	6
92	2	2		0	0	1	0	0	0	0	2	4	4	1	0	0	0	1	0	2	10	2	3	0	0	0	0	0	1	4											1	6
92	1	2		0	0	0	0	0	1	0	3	4	4	1	1	1	0	1	0	1	5	1	2	1	0	1	1	1	0	1											1	1
92	2	2		0	0	0	0	0	1	0	3	4	4	1	1	1	1	1	1	1	10	1	2	1	0	1	0	1	0	1											1	6
92	2	2		0	0	0	0	1	1	0	3	4	4	1	1	1	1	1	1	2	4.5	1	1	1	1	1	1	1	0	1											1	1
92	2	2		0	0	0	0	0	1	0	3	4	4	1	1	1	0	1	1	1	9	2	3	0	0	0	0	0	1	4											1	5
92	1	2		0	0	0	0	0	1	0	2	4	3	1	1	0	1	1	0	2	10	2	3	0	0	0	0	0	1	1											1	6
92	2	2		0	0	0	0	0	0	0	3	4	4	1	1	1	1	1	1	2	6	1	1	1	1	1	1	1	0	1											1	2
92	2	2		0	0	0	0	0	1	0	3	4	4	1	1	1	0	1	0	2	7	2	2	1	0	1	1	1	0	1											1	3
93	2	2	10.66666667	0	0	0	0	0	0	0	3	4	4	1	1	1	1	1	1	1	9	1	2	1	0	1	0	1	0	2	150	24	138	78	9	5.78	0.88	2.08	3.314	1.7	1	5
93	2	5	11.56925355	0	0	0	0	0	0	0	3	4	4	1	1	0	0	1	1	2	8	2	3	0	0	1	1	0	0	1	147	25									1	4
93	2	2	16.56804734	0	0	0	0	0	0	0	3	3	3	1	0	1	0	1	0	2	12	2	3	0	0	1	0	0	0	4	130	28	137	85	7.1	3.9	0.76	1.35	2.64	8.6999999	1	7
93	2	3	14.70279353	0	0	0	0	0	0	0	3	4	4	1	1	1	1	1	1	3	5	1	1	1	1	1	1	1	0	3	138	28	127	80	8.3	4.519	0.65	1.71	2.88	2	1	1
93	2	2	13.69260111	0	0	0	0	0	0	0	3	4	4	1	1	1	0	1	0	2	9	1	3	0	0	0	0	0	1	3	143	28	144	78	6.1	5.41	0.76	1.61	2.59	0.32	1	5
93	2	3	14.79591837	0	0	0	0	0	0	0	3	4	4	1	0	1	1	1	1	1	8	2	2	1	0	1	0	1	0	1	140	29	142	94							1	4
93	2	2	15.98380308	0	0	0	0	0	1	0	3	4	4	1	0	1	1	1	0	3	6	2	2	1	0	1	1	1	0	1	137	30	203	98	7.4	5.87	2.319	1.55	3.74	4	1	2
93	2	2	15.52714663	0	0	0	0	0	0	0	3	4	4	1	0	1	0	1	0	3	6	1	2	1	0	1	1	1	0	1	139	30	139	72	4.4	4.599	0.75	1.61	3.13	2.9	1	2
93	2	2	15.08978422	0	0	0	0	0	0	0	3	4	4	1	1	1	0	1	0	2	15	1	2	1	0	1	1	1	0	2	141	30	163	76	8.5	6.4	1.59	1.43	3.82	6.4	1	7
93	2	2	14.67064404	0	0	0	0	0	0	0	3	4	4	1	1	1	1	1	0	1	10	1	1	1	1	1	1	1	0	1	143	30	116	74	6.3						1	6
93	2	2	14.26872771	0	0	0	0	0	0	0	2	4	4	1	1	1	1	1	1	2	10	2	2	0	0	1	1	1	0	1	145	30	158	84	7.3						1	6
93	2	2	14.26872771	0	0	0	0	0	1	0	3	4	4	1	1	1	1	1	1	1	10	1	1	1	1	1	1	1	0	3	145	30	147	79	6.1	4.87	0.73	1.38	3.7	3.4	1	6
93	2	2	14.26872771	0	0	0	0	0	1	0	3	4	4	1	1	1	1	1	1	1	8	1	1	1	1	1	1	1	0	2	145	30	135	60	7.6	4.13	0.94	1.34	2.75	4.8	1	4
93	2	2	14.26872771	0	0	0	0	0	1	0	3	4	4	1	0	1	0	1	1	2	9	1	2	1	0	1	1	1	0	1	145	30	147	92	6.2	4.74	0.84	1.62	2.33	0.25	1	5
93	2	2	14.07393507	0	0	0	0	0	0	1	3	4	4	1	0	1	1	1	1	2	12	2	3	0	0	0	0	1	0	3	146	30	164	76	8.6	5.41	0.41	2.26	2.93	1.5	1	7
93	2	3	13.33333333	0	0	0	0	0	1	0	2	4	2	1	0	0	1	1	1	2	11	1	3	1	0	0	0	0	1	1	150	30	191	90	7.7	4.42	1.11	1.48	2.45	4.65	1	7
93	2	2	11.71875	0	0	0	0	0	1	1	3	4	4	1	1	1	1	1	1	2	9	2	3	0	0	1	0	1	0	1	160	30	162	82	8.6						1	5
93	2	3	15.81632653	0	0	0	0	0	0	0	2	4	4	1	1	1	0	1	0	2	10	1	2	1	0	1	1	1	0	1	140	31	212	107	8						1	6
93	2	1	14.74435196	0	0	0	0	0	0	0	3	4	4	1	1	1	1	1	0	2	6	1	1	1	1	1	1	1	0	1	145	31	161	90	5.7	4.49	0.579	1.61	3.02	1.7	1	2
93	2	2	18.646932	0	0	0	0	0	0	0	2	4	4	1	1	1	1	1	1	1	10	2	2	0	0	1	1	1	0	1	131	32	149	58	5.4	5.32	0.46	1.57	4.22	5	1	6
93	2	2	17.55829904	0	0	0	0	0	0	0	3	4	4	1	1	1	1	1	1	2	6	1	1	1	1	1	1	1	0	2	135	32	138	55	-3						1	2
93	2	2	17.55829904	0	0	0	0	0	1	0	3	4	4	1	1	1	1	1	1	2	9	1	1	1	1	1	1	1	0	1	135	32	143	68	7.2	4.769	0.62	1.51	2.39	7.75	1	5
93	2	2	16.80319261	0	0	1	0	0	1	0	3	4	4	1	1	0	0	1	1	1	10	2	3	0	0	0	0	0	1	1	138	32	143	84	6.7						1	6
93	2	2	16.32653061	0	0	0	0	0	0	0	3	4	4	1	1	1	1	1	1	1	14	2	3	0	0	1	0	0	0	4	140	32	82	40	-3						1	7
93	1	2	15.43209877	0	0	0	0	0	1	0	3	4	2	1	1	1	0	1	1	1	8	1	2	1	0	1	1	1	0	1	144	32	126	70	5.8	4.889	0.9	1.68	2.96	4.5999999	1	4
93	2	3	15.01219741	0	0	0	0	0	1	0	3	4	4	1	1	1	0	1	1	1	12	1	1	1	1	1	1	1	0	1	146	32	165	89	6.7	5.4	1.44	1.25	2.93	2.95	1	7
93	2	2	14.6092038	0	0	0	0	0	0	0	3	4	4	1	1	1	1	1	1	2	3	1	2	1	0	1	1	1	0	1	148	32	161	82	8.1	4.42	0.5	1.47	3.25	1.7	1	1
93	2	2	18.10699588	1	0	0	0	0	0	0	2	4	4	1	1	1	1	1	0	2	11	2	3	0	0	0	0	0	1	2	135	33	166	92	5.1						1	7
93	2	2	16.36580044	0	0	0	0	0	0	0	2	4	4	1	1	1	1	1	1	3	6	2	3	1	0	0	0	0	1	3	142	33	136	76	-3						1	2
93	2	2	16.13770845	0	0	0	0	0	0	0	2	4	4	1	1	1	1	1	1	2	9	2	2	0	0	1	1	1	0	1	143	33	197	88	5.2	6.51	0.71	2.6	3.82	2.1	1	5
93	2	2	21.76	0	0	0	0	0	0	0	3	4	4	1	1	1	1	1	1	2	7	1	2	0	1	1	1	1	0	1	125	34	173	95	6.1	6.09	0.74	1.84	3.14	4.4	1	3
93	2	3	19.51331497	0	0	0	0	0	0	0	3	4	4	1	0	1	0	1	0	1	8	1	3	0	0	1	0	0	0	1	132	34	106	56	7.8	3.54	0.63	1.35	1.6	4.1	1	4
93	2	3	17.59743285	0	0	0	0	0	0	0	3	4	4	1	0	1	1	1	0	1	9	1	1	1	1	1	1	1	0	1	139	34	150	89	7.8						1	5
93	2	2	15.73418483	0	0	0	0	0	0	0	3	4	4	1	1	1	1	1	1	2	7	1	1	1	1	1	1	1	0	1	147	34	155	78	4.9	5.48	0.67	1.8	2.77	0.75	1	3
93	2	2	15.11111111	0	0	0	0	0	0	0	3	4	4	1	1	1	1	1	1	2	6	1	2	0	0	1	1	1	0	1	150	34	144	90	5.3	3.85	0.62	1.24	1.99	3.38	1	2
93	2	1	15.11111111	0	0	0	0	0	1	0	3	4	4	1	1	1	0	1	0	1	13	1	1	1	1	1	1	1	0	1	150	34	147	62	6.1	5.07	1.62	1.76	3.16	3	1	7
93	2	2	13.97107166	0	0	0	0	0	0	0	3	4	4	1	0	1	0	1	0	2	5	2	3	0	0	0	0	0	1	2	156	34	145	83	6.2	5.72	2.1	0.96	3.61	1.4	1	1
93	2	2	20.71005917	0	0	0	0	0	0	0	3	4	4	1	0	1	1	1	0	3	5	2	1	1	1	1	1	1	0	3	130	35	162	85	6	6.55	2.35	0.95	4.3	3	1	1
93	2	2	20.39508187	0	0	0	0	0	0	0	3	4	4	0	1	1	0	1	0	2	13	2	2	0	1	1	1	1	0	2	131	35	150	88	7.6	3.27	0.47	1.2	1.61	3.46	1	7
93	2	5	20.39508187	0	0	0	0	0	1	0	2	4	4	1	0	0	0	1	1	2	8	1	2	1	0	1	1	1	0	2	131	35	166	76	5.7	6.19	1.87	1.16	4.08	0.25	1	4
93	2	2	18.37849191	0	0	0	0	0	0	0	3	4	4	1	1	1	1	1	1	2	8	1	2	1	0	1	1	1	0	1	138	35	210	129	6.8	5.62	1.11	1.24	3.79	4.08	1	4
93	2	2	17.85714286	0	0	0	0	0	0	0	3	4	4	1	1	1	1	1	1	2	6	1	1	1	1	1	1	1	0	1	140	35	176	73	6	5.6	2.37	1.97	3.55	4.5	1	2
93	2	2	17.85714286	0	1	0	0	0	0	0	3	4	4	1	1	1	1	1	1	2	10	2	3	0	0	1	0	1	0	4	140	35	175	87	6.7	5.34	0.81	1.84	2.74	2.1	1	6
93	2	3	17.85714286	0	0	0	0	0	0	0	2	4	4	1	0	0	1	0	1	1	7	1	2	1	1	1	1	0	0	1	140	35	171	86	6.8	4.19	2.84	1.18	2.28	4.17	1	3
93	2	1	17.11575138	0	0	0	0	0	0	0	3	4	1	1	1	1	1	1	1	1	13	1	1	1	1	1	1	1	0	1	143	35	145	62	5	5.32	0.82	2.07	3.04	11.4	1	7
93	2	2	16.64684899	0	0	0	0	0	0	0	3	4	4	1	1	1	1	1	1	2	6	2	2	0	0	1	1	1	0	1	145	35	175	115	5.6	4.66	0.66	1.82	2.38	2.5	1	2
93	2	2	16.64684899	0	0	0	0	0	0	0	3	4	4	1	1	1	1	1	0	2	10	2	2	1	0	1	1	1	0	1	145	35	148	72	6.2	4.889	1.6	1.21	2.85	7.76	1	6
93	2	2	16.41959092	0	0	0	0	0	0	0	3	4	2	1	1	1	1	1	1	2	5	1	1	1	1	1	1	1	0	1	146	35	186	86	8.8	4.2	1.139	1.26	3.18	6.9	1	1
93	2	2	16.41959092	0	0	0	0	0	0	0	3	4	4	1	1	1	1	1	1	3	7	2	2	1	0	1	1	1	0	1	146	35	126	70	-3						1	3
93	2	2	16.19695497	0	0	0	0	0	0	0	3	4	4	1	1	1	1	1	1	2	6	1	1	1	1	1	1	1	0	1	147	35	135	90	6.2	5.79	0.63	2.04	4.01	1.6	1	2
93	2	3	16.19695497	0	0	0	0	0	1	0	3	4	4	1	1	1	1	1	1	1	6	1	1	1	1	1	1	1	0	1	147	35	204	111	5.4	4.95	0.75	1.47	2.74	2.2	1	2
93	2	2	15.55555556	0	0	0	0	0	0	0	3	4	4	1	0	1	0	1	1	2	10	1	1	1	1	1	1	1	0	1	150	35	148	79	5.1	4.67	0.93	1.25	3.33	22.7	1	6
93	2	3	15.35020394	0	0	0	0	0	0	1	3	4	4	1	0	1	1	1	1	2	9	1	2	1	0	1	1	1	0	1	151	35	160	91	11.2	4.78	1.72	1.58	2.16	1.39	1	5
93	1	3	14.95151437	0	0	0	0	0	0	0	2	4	4	0	0	1	1	1	1	1	7	1	2	1	0	1	1	1	0	1	153	35	130	90	5.3	6.97	0.88	2.25	3.22	0.25	1	3
93	2	2	14.56815817	0	0	0	0	0	0	0	3	4	4	1	1	1	1	1	1	1	10	2	3	0	0	1	0	0	0	2	155	35	155	84	8.4	5.3	1.52	1.46	1.56	1.74	1	6
93	2	3	20.35163096	0	0	0	0	0	0	0	3	4	4	1	0	1	0	1	1	1	8	1	3	0	0	1	1	0	0	1	133	36	125	75	7.1	4.4	0.79	1.05	2.95	6.05	1	4
93	2	2	18.36734694	0	0	0	0	0	0	0	2	4	2	1	1	1	1	1	1	1	12	1	2	0	1	1	1	1	0	1	140	36	150	80	5.9	4.09	0.64	1.55	2.89	0.5	1	7
93	2	2	18.36734694	0	0	0	0	0	0	0	3	4	2	1	1	1	1	1	0	1	9	2	1	1	1	1	1	1	0	1	140	36	132	76	5.3	4.97	1.11	1.35	3.83	5.7	1	5
93	2	2	18.36734694	0	0	0	0	0	1	0	3	4	4	1	0	1	1	1	0	1	8	1	1	1	1	1	1	1	0	3	140	36	187	99	6.3	6.04	1.04	1.5	3.49	4.4	1	4
93	2	2	17.60477285	0	0	0	0	0	0	0	3	4	2	1	1	1	1	1	0	2	6	1	1	1	1	1	1	1	0	1	143	36	168	84	5	4.26	0.9	1.31	2.35	3.15	1	2
93	2	3	17.12247325	0	0	0	0	0	1	0	3	4	4	1	1	1	1	1	1	2	6	2	3	0	0	1	0	0	0	1	145	36	190	120	8.3	4.49	1.74	1.03	2.39	2.52	1	2
93	2	3	15.78878119	0	0	0	0	0	0	0	3	4	1	1	1	1	1	0	1	1	8	2	2	1	0	1	0	1	0	1	151	36	124	84							1	4
93	2	2	15.58171745	0	0	0	0	0	0	0	3	4	4	1	1	1	1	1	0	2	6	2	3	0	0	1	0	0	0	1	152	36	176	81	6.3	4.16	2.16	1.2	2.2	3.37	1	2
93	2	2	14.98439126	0	0	0	0	0	0	0	3	4	4	1	0	1	0	1	0	2	7	2	3	0	0	0	0	0	1	1	155	36	182	127	6.9	5.17	0.61	1.42	3.04	8.1	1	3
93	2	2	20.00432526	0	0	0	0	0	0	0	3	4	4	1	1	1	1	1	0	1	8	1	1	1	1	1	1	1	0	3	136	37	189	96	9.3	6.48	1.58	2.13	3.08	3.1	1	4
93	2	1	19.42869145	0	0	0	0	0	1	0	3	4	4	1	1	1	1	1	0	1	9	2	1	1	1	1	1	1	0	2	138	37	158	104	6.8	5.58	1.33	1.7	3.96	4.7	1	5
93	2	2	18.87755102	0	0	0	0	0	0	1	3	4	4	1	0	1	1	1	0	2	10	1	1	1	1	1	1	1	0	2	140	37	104	59	7.4	4.44	1.76	1.43	2.78	8.5	1	6
93	2	2	18.34953382	0	0	0	0	0	1	0	3	4	4	1	1	1	1	1	0	3	6	2	3	0	0	1	0	1	0	3	142	37	149	58	5.6	5.27	1.03	1.62	3.61	4	1	2
93	2	2	16.89189189	0	0	0	0	0	0	0	3	4	4	1	1	1	1	1	0	1	10	1	1	1	1	1	1	1	0	1	148	37	157	68	7.8	5.78	0.7	1.64	3.26	3.3	1	6
93	2	2	16.44444444	0	0	0	0	0	0	0	3	4	4	1	0	1	1	1	1	2	11	1	2	1	0	1	0	1	0	3	150	37	170	83							1	7
93	2	2	21.1628425	0	0	0	0	0	0	0	3	4	4	1	1	1	1	1	1	1	7	2	2	1	0	1	1	1	0	1	134	38	160	89	6.6	4.019	1.8	1.37	2.66	1.9	1	3
93	2	2	18.32561728	0	0	0	0	0	0	0	2	4	4	1	1	1	1	1	1	1	8	1	2	0	0	1	1	1	0	1	144	38	151	82	5.8	4.93	1.63	1.49	3.52	2.2999999	1	4
93	2	2	16.88888889	0	0	0	0	0	0	0	3	4	4	1	0	1	0	1	0	2	10	1	1	1	1	1	1	1	0	1	150	38	179	99	5.7	6.39	0.68	2.28	2.95	1.5	1	6
93	2	2	16.23307275	0	0	0	0	1	1	0	3	4	4	1	1	1	1	1	1	2	10	1	2	1	0	1	1	1	0	1	153	38	179	78	9.4	5.45	1.139	1.52	3.03	4.3	1	6
93	2	1	21.71975941	0	0	0	0	0	1	0	3	4	4	1	1	1	1	1	1	1	6	1	1	1	1	1	1	1	0	1	134	39	181	72	5.2	5.41	0.44	1.85	3.47	12.2	1	2
93	2	2	19.89795918	0	0	0	0	0	0	0	2	4	4	1	1	1	1	1	1	2	8	2	1	1	1	1	1	1	0	1	140	39	158	79	5.2	5.19	0.54	1.74	2.9	2.5	1	4
93	2	3	17.33333333	0	0	0	0	0	0	0	3	4	4	1	0	1	1	1	0	1	10	1	1	1	1	1	1	1	0	1	150	39	151	81	5.9	4.17	1.27	1.45	2.15	3.6	1	6
93	2	1	17.33333333	0	0	0	0	0	1	0	3	4	4	1	1	1	1	1	0	2	5	1	1	1	1	1	1	1	0	2	150	39	152	87	6.2	7.21	1.43	1.96	5.27	1.6	1	1
93	2	1	17.33333333	1	0	0	0	0	1	1	3	4	4	1	1	1	1	1	1	1	5	2	1	1	1	1	1	1	0	1	150	39	114	89	4.6						1	1
93	2	2	16.88019391	0	0	0	0	0	1	0	3	4	4	1	1	1	1	1	0	2	6	1	2	1	1	1	1	0	0	1	152	39	197	93	-3						1	2
93	1	2	16.23309053	0	0	0	0	0	0	0	2	2	4	1	1	1	1	1	1	1	8	1	1	1	1	1	1	1	0	2	155	39	150	69	9.1	4.309	0.569	1.5	2.9	3.1	1	4
93	2	2	21.31173744	0	1	0	0	0	0	0	3	4	4	1	1	1	1	1	1	2	8	2	3	0	0	1	0	0	0	4	137	40	102	82	7.7	5.14	1.5	1.18	3.2	16.16	1	4
93	2	2	20.40816327	0	0	0	0	0	1	0	3	4	4	1	1	1	1	1	1	2	7	2	1	1	1	1	1	1	0	3	140	40	122	66	-3						1	3
93	2	2	19.83733386	0	0	0	0	0	0	0	3	4	4	1	1	1	1	1	1	1	6	2	1	1	1	1	1	1	0	2	142	40	134	79	9	3.97	0.91	1.26	1.92	1.1	1	2
93	2	2	19.83733386	0	0	0	0	0	0	0	3	4	4	1	1	1	1	1	1	1	9	1	1	1	1	1	1	1	0	1	142	40	136	80	6.2	4.84	1.04	1.92	2.94	2.5	1	5
93	2	1	19.83733386	0	0	0	0	0	0	0	3	4	4	1	1	1	0	1	1	1	14	1	1	1	1	1	1	1	0	1	142	40	174	71	5.2	5.84	1.17	1.27	4.599	5.6	1	7
93	2	1	19.56085872	0	0	0	0	0	1	0	3	4	4	1	0	0	0	0	0	1	10	2	2	1	0	1	0	1	0	1	143	40	165	89	6.6	5.69	0.71	1.92	3.71	3.6	1	6
93	2	2	19.02497027	0	0	0	0	0	1	0	3	4	4	1	1	1	1	1	1	3	3	1	1	1	1	1	1	1	0	1	145	40	150	77	7.6	5.92	3.32	1.42	4.059	2.6	1	1
93	2	2	19.02497027	0	0	0	0	0	0	0	2	4	4	1	1	1	1	1	1	1	8	1	2	0	0	1	1	1	0	1	145	40	131	71	7.5	5.16	1.73	1.69	3.4	3.9	1	4
93	2	2	19.02497027	0	1	0	0	0	1	0	3	4	4	1	1	1	0	0	0	1	12	2	1	1	1	1	1	1	0	1	145	40	168	72	5.5	5.41	1.9	1.39	3.73	3.1	1	7
93	2	2	19.02497027	0	0	0	0	0	0	0	3	4	4	0	0	1	1	1	1	1	7	2	2	0	0	1	1	1	0	1	145	40	166	98	5.3	4.7	1.28	1.3	2.24	0.77	1	3
93	1	2	18.51080568	0	0	0	0	0	0	0	2	4	4	1	1	1	0	0	0	1	10	1	1	1	1	1	1	1	0	1	147	40	160	69	5.4	3.38	0.64	1.37	2.09	4.9	1	6
93	2	1	17.77777778	0	0	0	0	0	0	0	3	4	4	1	1	1	1	1	0	3	5	1	1	1	1	1	1	1	0	2	150	40	142	72	-3						1	1
93	2	2	17.77777778	0	0	0	0	0	1	0	3	4	4	1	1	1	1	1	1	2	11	1	1	1	1	1	1	1	0	1	150	40	202	94	6.6	8.279	0.66	2.14	4.55	3.4	1	7
93	2	3	17.77777778	0	0	0	0	0	1	0	2	4	4	1	1	1	1	1	1	2	9	1	2	1	1	1	0	1	0	1	150	40	207	99	6.9	4.92	1.44	1.49	2.32	1.35	1	5
93	1	3	16.64932362	0	0	0	0	0	0	0	3	4	3	1	1	1	0	1	0	1	13	1	1	1	1	1	1	1	0	1	155	40	155	76	5.4	3.91	0.6	1.56	2.259	15.5	1	7
93	2	2	16.64932362	0	0	0	0	0	0	0	3	4	4	1	1	1	1	1	1	1	8	2	3	0	0	1	0	1	0	1	155	40	152	128	-3						1	4
93	1	2	15.625	0	0	0	0	0	0	0	3	4	4	1	1	1	1	1	1	2	6	2	2	0	1	1	1	1	0	1	160	40	88	60	-3						1	2
93	2	3	15.625	0	0	0	0	0	0	0	2	4	4	1	1	1	1	1	1	1	11	1	3	1	0	0	0	0	0	1	160	40	119	92							1	7
93	1	2	15.05513945	0	0	0	0	0	0	0	3	1	4	1	1	1	1	1	1	2	4	1	2	1	0	1	1	1	0	3	163	40	148	75	-3						1	1
93	2	2	20.6227051	0	0	0	0	0	0	0	3	4	2	1	1	1	1	1	1	1	10	1	2	1	0	1	1	1	0	1	141	41	153	97	-3						1	6
93	1	2	20.33326721	0	0	0	0	0	0	0	3	4	2	1	1	1	1	1	1	2	5	1	2	1	0	1	1	1	0	1	142	41	167	81	6.5	5.64	1.02	1.5	3.45	0.32	1	1
93	2	2	19.50059453	0	0	0	0	0	1	0	3	4	4	1	1	1	1	1	1	1	6	1	1	1	1	1	1	1	0	1	145	41	152	67	8.2	2.04	0.46	0.85	1.17	6.3	1	2
93	2	2	22.37732431	0	0	0	0	0	0	0	3	4	2	1	1	1	0	1	1	2	11	2	2	1	0	1	1	1	0	1	137	42	136	70	5.9	6.22	1.71	1.44	3.58	5.03	1	7
93	2	1	21.73800528	0	0	0	0	0	0	0	3	4	3	1	0	1	1	1	0	1	12	1	2	1	0	1	1	1	0	1	139	42	124	70	5.3	4.34	0.83	1.49	2.73	3.8	1	7
93	2	3	20.53890166	0	0	0	0	0	1	0	3	4	4	1	0	1	0	1	1	2	10	1	1	1	1	1	1	1	0	1	143	42	139	61	6.9	6.67	2.14	1.44	4.44	5.54	1	6
93	2	2	19.97621879	0	0	0	0	0	0	0	3	4	4	1	1	1	1	1	0	1	14	2	3	0	0	0	0	0	1	4	145	42	124	63	-3						1	7
93	1	2	18.66666667	0	0	0	0	0	0	1	2	4	4	1	0	1	1	1	1	1	8	1	2	1	0	1	1	1	0	1	150	42	131	71	6.6	4.53	1.129	1.01	3.04	2.96	1	4
93	1	2	17.94181725	0	0	0	0	0	0	0	3	4	4	1	1	1	1	1	1	1	6	1	1	1	1	1	1	1	0	1	153	42	153	84	5.9	4.36	1.02	1.64	2.77	5.8	1	2
93	1	3	17.4817898	0	0	0	0	0	0	0	2	2	2	1	0	1	0	1	0	1	8	1	2	1	0	1	1	1	0	1	155	42	138	66	6.4	4.45	1.47	1.08	2.51	0.25	1	4
93	2	2	22.91011775	0	0	0	0	0	1	0	2	4	4	1	1	1	1	1	0	1	7	1	1	1	1	1	1	1	0	1	137	43	150	90	-3						1	3
93	2	2	21.3251339	0	0	0	0	0	0	0	3	4	4	1	0	1	1	1	1	3	10	2	2	0	0	1	1	1	0	1	142	43	170	83	6.1	5.5	0.59	1.84	3.8	4	1	6
93	2	2	20.45184304	0	0	0	0	0	0	0	3	4	4	1	1	1	1	1	1	1	5	1	1	1	1	1	1	1	0	1	145	43	149	85	6.7	6.1	1.73	1.9	4.21	2.4	1	1
93	1	2	18.13121943	0	0	0	0	0	0	0	2	2	1	1	1	1	1	1	1	1	10	1	1	1	1	1	1	1	0	1	154	43	127	74	5.7	4.88	0.92	1.65	2.56	3.9	1	6
93	2	2	19.55555556	0	0	0	0	0	0	1	3	4	4	1	1	1	1	1	0	2	10	1	2	1	0	1	1	1	0	3	150	44	153	78	-3						1	6
93	1	2	18.5528757	0	0	0	0	0	1	0	3	4	4	1	1	1	0	1	0	2	10	2	2	0	1	1	1	1	0	1	154	44	143	79	8.5	4.35	1.06	1.39	2.87	4.3	1	6
93	2	2	21.70138889	0	0	0	0	0	0	0	3	4	4	1	0	1	1	1	1	1	10	2	2	1	0	1	1	1	0	1	144	45	152	86	5.5	5.61	1.23	1.29	4.5	2.9	1	6
93	2	1	21.11090261	0	0	0	0	0	0	0	2	4	4	1	1	1	0	1	1	2	12	1	3	1	0	0	0	0	0	1	146	45	171	73	8.2	5.64	1.3	1.53	4.11	5	1	7
93	2	3	20.82465639	0	0	0	0	0	1	0	2	4	4	1	0	1	1	1	1	2	6	1	1	1	1	1	1	1	0	1	147	45	137	80	6.2	3.86	0.82	1.46	2.529	2.6	1	2
93	2	3	20.54419284	0	0	0	0	0	1	0	3	4	4	0	0	0	0	1	1	1	8	2	3	0	0	0	0	0	1	1	148	45	118	80	6.2	3.95	1.21	0.92	1.94	3.24	1	4
93	2	3	19.73597649	0	0	0	0	0	0	0	3	4	4	1	1	1	0	1	0	2	10	1	1	1	1	1	1	1	0	1	151	45	184	110	5.9	9.87	2.04	1.17	6.57	8.6	1	6
93	2	1	18.97453196	0	0	0	0	0	0	0	3	4	4	1	1	1	1	1	0	1	8	1	1	1	1	1	1	1	0	1	154	45	142	72	6.9	4.04	0.63	1.36	2.67	25.4	1	4
93	2	2	18.73048907	0	0	0	0	0	0	0	3	4	4	1	0	1	1	1	1	3	6	2	3	0	0	1	0	1	0	3	155	45	120	67	4.3	4.4	0.85	1.34	1.95	4.42	1	2
93	1	2	18.49112426	1	0	0	0	0	0	0	3	4	3	1	0	1	1	1	0	1	9	1	1	1	1	1	1	1	0	1	156	45	123	89	5.8	4.62	1.159	1.47	3.1	18.7	1	5
93	1	3	17.578125	0	0	0	0	0	0	0	2	4	4	1	0	1	0	1	0	1	10	2	2	1	0	1	1	1	0	1	160	45	105	57							1	6
93	2	2	24.15458937	0	0	1	0	0	1	0	3	4	4	1	0	1	1	1	0	1	9	1	1	1	1	1	1	1	0	1	138	46	160	59	6.9	7.38	1.65	1.64	6.11	5.2	1	5
93	2	2	22.81293394	0	0	0	0	0	0	0	3	4	4	1	1	1	1	1	0	1	10	1	2	1	0	1	1	1	0	1	142	46	183	81	8.9	4.65	1.06	1.28	2.89	1.7	1	6
93	2	1	22.49498753	0	0	0	0	0	1	0	3	4	4	1	1	1	1	1	1	1	6	1	1	1	1	1	1	1	0	2	143	46	167	88	6.6	5.51	1.6	1.46	4.32	9.1999999	1	2
93	2	2	19.65056175	0	0	1	0	0	0	0	3	4	4	1	0	1	1	1	0	1	10	2	2	0	0	1	1	1	0	1	153	46	138	75	8.8	6.39	0.82	2.06	4.58	3.8	1	6
93	2	3	27.38768137	0	0	0	0	1	1	0	2	4	4	1	0	0	0	0	0	1	8	1	1	1	1	1	1	1	0	1	131	47	174	90	5.4	5.57	1.8	1.75	2.58	3.11	1	4
93	2	3	21.17021756	0	0	0	0	1	1	0	3	4	4	1	1	1	0	1	1	1	7	1	2	1	0	1	1	1	0	1	149	47	164	66	14.8	8.26	2.71	1.31	5.65	2.84	1	3
93	2	2	23.47303047	1	0	0	0	0	0	0	3	4	4	1	0	1	1	1	1	3	8	1	2	0	0	1	1	1	0	2	143	48	180	95	7.3	4.76	0.87	1.65	2.41	5.6	1	4
93	1	2	21.33333333	0	0	0	0	0	0	0	2	4	4	1	1	1	1	1	0	3	8	2	3	1	0	1	0	0	0	3	150	48	134	73	-3						1	4
93	1	3	20.504934	0	0	0	0	0	0	0	2	4	4	1	0	0	1	0	1	2	8	1	2	1	0	1	1	1	0	1	153	48	109	66	6.8	6.41	1.76	1.28	4.41	1.29	1	4
93	2	3	19.72386588	0	0	0	0	0	0	0	2	4	4	1	1	1	0	1	0	2	8	1	2	1	0	1	1	1	0	2	156	48	130	75	8.8	4.34	3.99	0.9	2.33	7.83	1	4
93	2	5	18.75	0	0	0	0	0	0	0	3	4	4	1	1	1	1	1	1	1	8	1	1	1	1	1	1	1	0	1	160	48	138	79	7.7	5.019	1.32	1	3.28	9.38	1	4
93	1	2	18.06616734	0	0	0	0	0	1	0	2	4	2	1	1	1	1	1	1	2	11	1	1	1	1	1	1	1	0	1	163	48	112	101	8.7	4.6	2.73	1.68	2.05	1.9	1	7
93	2	3	23.96205193	0	0	0	0	0	0	0	2	4	4	1	0	1	0	1	0	3	7	1	1	1	1	1	1	1	0	2	143	49	158	78							1	3
93	1	2	20.39542144	0	0	0	0	0	0	1	3	4	2	1	1	1	1	1	1	2	9	1	2	1	0	1	0	1	0	2	155	49	132	62	4.7	4.55	2.29	0.93	3.27	3.4	1	5
93	2	2	19.140625	0	0	0	0	0	0	0	3	4	4	1	1	1	1	1	1	1	11	1	1	1	1	1	1	1	0	1	160	49	133	72	5.5	4.59	0.73	1.65	3.04	3	1	7
93	2	5	27.43484225	0	0	0	0	0	1	0	3	4	4	1	1	0	0	0	1	2	8	2	2	1	0	1	1	1	0	1	135	50	161	87	7.9	5.88	2.1	1.36	3.22	1.43	1	4
93	2	3	25.51020408	1	0	0	0	0	1	0	3	4	4	1	1	1	1	1	1	2	4	1	2	1	0	1	1	1	0	1	140	50	176	81	5.3	5.04	2.52	0.81	3.17	2.5	1	1
93	2	2	24.4510734	0	0	0	0	0	1	0	3	4	2	1	1	1	1	1	1	2	10	1	1	1	1	1	1	1	0	2	143	50	165	96	5.4	9.59	3.07	2.13	7.65	4	1	6
93	1	2	23.1385071	0	0	0	0	0	0	0	3	4	4	1	1	1	1	1	1	1	5	2	1	1	1	1	1	1	0	1	147	50	139	89	7.4						1	1
93	2	2	23.1385071	0	0	0	0	0	1	0	3	4	4	1	0	1	0	1	0	2	8	2	3	0	0	1	0	1	0	3	147	50	177	83	6.1	6.09	2.16	1.54	3.28	4.44	1	4
93	2	2	22.22222222	0	0	0	0	0	1	0	4	4	4	1	1	1	1	1	1	1	8	1	1	1	1	1	1	1	0	1	150	50	126	85	6.4	4.83	1.58	1.65	2.24	3.76	1	4
93	2	3	22.22222222	0	0	0	0	0	1	0	3	4	4	1	1	1	1	1	1	1	8	1	1	1	1	1	1	1	0	1	150	50	165	81	8.8	4.2	0.93	1.25	2.14	3.18	1	4
93	2	2	20.02884153	0	0	0	0	0	1	0	3	4	4	1	1	1	1	1	0	3	9	1	1	1	1	1	1	1	0	1	158	50	164	94	5.3	7.02	1.1	1.5	4.31	3.2	1	5
93	1	2	20.02884153	0	0	0	0	0	0	1	3	3	4	1	1	1	0	1	0	1	12	2	2	1	0	1	1	1	0	3	158	50	119	67	-3						1	7
93	1	3	19.53125	0	0	0	0	0	0	0	1	1	4	1	0	1	0	1	0	2	7	1	2	0	1	1	1	1	0	2	160	50	190	101	5.6	4.38	0.58	1.36	2.14	0.25	1	3
93	1	2	16.70620468	0	0	0	0	0	0	0	3	2	4	1	0	1	1	1	0	1	8	1	1	1	1	1	1	1	0	2	173	50	127	86	3.9	4.349	0.6	1.6	1.87	2.65	1	4
93	1	2	23.28341855	0	1	0	0	0	0	0	3	4	4	1	1	1	1	1	1	1	5	1	3	0	0	1	0	1	0	1	148	51	165	85	5.9	4.22	1.32	1.02	2.64	2.44	1	1
93	2	3	21.50446956	0	0	0	0	0	0	0	2	4	4	1	1	1	1	1	1	1	10	1	1	1	1	1	1	1	0	1	154	51	156	93	7.1	5.04	2.21	1.11	2.9	2.08	1	6
93	1	2	20.42941836	0	0	0	0	0	0	0	2	3	4	1	1	1	1	1	0	3	6	2	3	0	0	0	0	0	1	4	158	51	153	82	-3						1	2
93	1	2	23.11111111	0	1	0	0	0	0	0	2	4	4	1	0	1	1	1	1	2	12	2	3	0	0	0	0	0	1	1	150	52	173	93	-3						1	7
93	1	3	17.99307958	0	0	0	0	0	0	0	2	3	3	1	1	1	1	1	1	1	7	2	3	1	0	1	0	0	0	1	170	52	108	60	4.5	4.13	0.61	1.4	2.11	2.36	1	3
93	1	2	23.55555556	0	0	0	0	1	0	0	2	4	4	1	0	1	0	1	0	1	8	1	2	1	1	0	1	0	0	2	150	53	132	77	6.4	4.99	3.01	1.15	3.11	3.54	1	4
93	1	2	19.23356075	0	0	0	0	0	1	0	3	4	4	1	0	0	0	1	0	1	8	1	2	0	1	1	1	1	0	1	166	53	138	71	5.3	4.76	0.82	1.13	2.93	0.25	1	4
93	1	2	18.33910035	1	0	0	0	0	0	0	3	4	4	1	0	1	1	1	0	1	8	1	1	1	1	1	1	1	0	1	170	53	178	84	-3						1	4
93	2	5	23.06805075	1	0	0	0	0	1	1	3	4	4	1	0	0	1	1	1	2	8	2	2	1	0	1	0	1	0	1	153	54	136	56	11.2						1	4
93	1	2	24.44444444	0	0	0	0	0	1	0	3	3	3	1	1	1	1	1	1	2	6	1	2	1	0	1	1	1	0	3	150	55	179	86	-3						1	2
93	1	2	23.49523687	0	0	0	0	1	0	0	2	4	1	1	0	1	0	1	0	1	8	1	2	0	1	1	1	1	0	1	153	55	179	95	9.8	4.89	2.73	1.17	2.92	1.34	1	4
93	2	2	22.89281998	0	0	0	0	0	0	0	3	4	3	1	1	1	0	0	0	2	8	1	2	1	0	1	1	1	0	1	155	55	186	100	7.1						1	4
93	1	3	21.484375	0	0	0	0	0	1	0	3	4	4	1	1	1	0	1	1	1	10	1	1	1	1	1	1	1	0	3	160	55	150	47	6.7	3.41	0.95	1	1.85	0.3	1	6
93	1	2	21.484375	0	0	1	0	0	0	0	3	4	4	1	0	0	1	0	0	2	6	2	3	0	0	0	0	0	1	4	160	55	128	79							1	2
93	1	3	21.484375	0	0	0	0	0	0	0	3	4	4	1	0	0	0	1	0	2	8	1	2	0	1	1	1	1	0	1	160	55	140	72							1	4
93	1	2	20.2020202	0	0	0	0	0	1	0	3	1	3	1	1	1	1	1	1	1	10	1	1	1	1	1	1	1	0	2	165	55	179	82	6.3	5.76	0.72	1.55	4.17	3	1	6
93	2	5	26.63495838	0	0	0	0	0	1	0	3	4	4	1	1	1	1	1	1	2	8	1	2	1	0	1	1	1	0	1	145	56	204	89	7.3	6.09	1.98	1.21	3.16	2.51	1	4
93	1	2	24.23822715	0	0	0	0	0	0	0	3	4	4	1	0	1	1	1	1	2	8	1	1	1	1	1	1	1	0	1	152	56	143	87	10.7	2.78	0.49	1.37	0.78	0.25	1	4
93	1	3	21.875	0	0	0	0	0	0	0	3	4	4	1	1	1	1	1	1	1	8	1	2	0	1	1	1	1	0	1	160	56	136	64	8.3	4.67	0.94	1.32	2.56	4.23	1	4
93	2	1	25.33333333	1	0	0	0	0	1	0	3	4	4	1	1	1	0	1	0	1	8	1	1	1	1	1	1	1	0	1	150	57	177	88	6.3	4.73	1.139	1.31	3.46	9.3	1	4
93	1	2	24.67105263	0	0	0	0	0	1	0	3	4	2	1	1	1	1	1	0	1	10	1	1	1	1	1	1	1	0	1	152	57	169	94	5.7	4.76	2.31	1.66	2.22	2.2999999	1	6
93	2	3	22.265625	0	0	0	0	0	0	0	3	4	4	1	1	1	1	1	1	1	8	2	2	0	0	1	1	1	0	1	160	57	160	78	10.02	4.82	1.43	1.05	3.08	3.87	1	4
93	2	2	27.97067901	0	0	0	0	0	0	0	3	4	4	1	1	1	1	1	1	1	8	1	2	0	0	1	1	1	0	1	144	58	186	90	6.8	5.43	2.78	0.95	2.97	1.34	1	4
93	1	3	22.65625	0	0	0	0	0	1	0	2	3	3	1	1	1	0	1	1	2	10	2	1	1	1	1	1	1	0	1	160	58	177	76	6.4	5.18	2.23	0.86	3.37	11.37	1	6
93	1	2	21.30394858	0	0	0	0	0	0	0	3	4	4	1	1	1	1	1	1	1	10	1	1	1	1	1	1	1	0	2	165	58	166	65	-3						1	6
93	2	3	26.22222222	0	0	0	0	0	0	0	3	4	4	1	1	1	0	0	0	1	10	1	3	1	0	1	0	0	0	1	150	59	224	105	7.7						1	6
93	2	3	25.5367036	0	0	0	0	0	1	0	3	4	4	1	1	1	1	1	1	1	11	1	2	1	0	1	1	1	0	1	152	59	202	110	7.3	5.54	1.3	1.17	3.74	1.05	1	7
93	1	3	22.76146754	0	0	0	0	0	0	0	3	4	1	1	0	0	0	0	1	1	10	1	1	1	1	1	1	1	0	2	161	59	164	74							1	6
93	1	2	20.76124567	0	0	0	0	0	1	0	3	4	4	1	0	1	0	1	0	2	12	2	1	1	1	1	1	1	0	1	170	60	179	99	7.4						1	7
93	1	5	26.14268848	0	0	0	0	0	1	0	3	4	3	0	1	1	0	0	0	3	9	1	3	0	0	1	0	0	0	1	154	62	161	105	4	4.09	0.66	1.09	2.61	3.06	1	5
93	1	2	23.50780533	1	0	0	0	0	0	0	3	4	4	1	1	1	1	1	1	2	6	2	2	1	0	1	1	1	0	2	165	64	157	92	-3						1	2
93	2	3	31.78639542	1	0	0	0	0	0	0	3	4	4	1	1	1	1	1	1	1	6	2	2	0	0	1	1	1	0	3	143	65	172	103	6.6	4.34	1.23	1.23	3.23	3.7	1	2
93	2	3	26.37023814	0	0	0	0	1	1	0	3	4	4	1	1	1	1	0	1	1	8	2	2	0	0	1	1	1	0	1	157	65	122	64	5.099	4.63	1.1	1.2	2.4	0.43	1	4
93	1	3	23.87511478	0	1	0	0	0	0	0	2	4	4	1	1	1	1	1	1	2	10.5	1	1	1	1	1	1	1	0	2	165	65	185	90	5.6	6.16	4.88	0.92	4.56	0.25	1	7
93	1	3	27.47138398	0	0	0	0	0	0	0	3	3	3	1	0	1	1	1	1	2	8	2	2	1	0	1	1	1	0	1	155	66	119	67	5.9	4.05	2.08	0.99	2.44	5.86	1	4
93	1	3	24.02380867	0	0	0	0	0	1	0	2	3	4	1	0	1	0	0	1	1	10	1	1	1	1	1	1	1	0	2	167	67	174	76	8.3	3.41	1.08	2.1	1.37	5.5	1	6
93	1	2	25.59373706	0	0	0	0	0	0	0	3	4	4	1	0	1	0	1	1	2	9	1	1	1	1	1	1	1	0	1	163	68	200	105	6.3	5.8	1.6	1.15	3.85	2.96	1	5
93	1	3	27.734375	0	0	0	0	0	1	0	3	4	4	1	1	1	1	1	1	1	8	1	2	1	0	1	1	0	0	1	160	71	170	100	7.4	4.769	2.19	1.15	2.84	9.26	1	4
93	2	5	36.16898148	0	0	0	0	0	1	0	3	4	4	1	0	1	1	1	1	3	5	2	3	0	0	1	0	0	0	3	144	75	152	107	6.4	6.69	1.41	1.11	4.16	0.45	1	1
93	2	3	34.17489	0	0	0	0	0	1	0	3	4	4	1	0	0	0	1	1	2	6	2	2	1	0	1	1	1	0	2	153	80	169	82							1	2
93	2	2	13.49506406	0	0	0	0	0	1	0	3	4	4	1	1	1	0	1	0	1	8	2	3	0	0	1	0	1	0	3	138	25.7	149	103	-3						1	4
93	2	2	15.04002962	0	0	0	0	0	0	0	3	4	4	1	1	1	1	1	1	2	7	2	2	0	0	1	1	1	0	1	147	32.5	120	64	5.5	4.7	1.36	1.17	2.79	1.61	1	3
93	2	2	15.77777778	0	0	0	0	0	0	0	2	4	4	1	1	1	1	1	0	3	6	1	1	1	1	1	1	1	0	1	150	35.5	137	88	7.1	5.52	0.75	1.78	3.88	2.1	1	2
93	2	1	15.86666667	0	0	0	0	0	0	0	3	4	4	1	0	1	1	1	1	2	13	1	1	1	1	1	1	1	0	1	150	35.7	126	81	5.7	5.78	0.96	1.96	3.82	2.9	1	7
93	2	1	17.57669832	0	0	0	0	0	0	0	3	4	4	1	1	1	1	1	1	1	12	1	1	1	1	1	1	1	0	1	148	38.5	138	81	6.1	5.14	1.29	1.96	3.11	4	1	7
93	2	2	18.07046399	0	0	0	0	0	0	0	3	4	4	1	1	0	1	1	1	1	12	2	2	0	1	1	1	1	0	1	152	41.75	190	120	4.8	5.86	3.23	1.1	3.23	0.95	1	7
93	1	2	17.3828125	0	0	0	0	0	0	1	3	4	2	1	1	1	1	1	0	2	11	1	2	1	0	1	1	1	0	1	160	44.5	114	68	10.2	5.89	1.7	1.13	3.59	117.8	1	7
93	2	1	22.1526725	0	0	0	0	0	0	0	3	4	4	1	1	1	1	1	1	3	6	2	1	1	1	1	1	1	0	3	143	45.3	182	87	5.7	5.69	1.12	1.46	4.349	5.3	1	2
93	2	3	25.68122837	0	0	0	0	0	0	0	3	4	4	1	0	0	0	0	1	2	6	1	1	1	1	1	1	1	0	1	136	47.5	187	76	8.199	5.44	1.98	1.11	3.04	0.72	1	2
93	1	2	20.63963582	0	0	0	0	0	1	0	2	4	4	1	0	1	1	1	1	1	10	1	2	1	0	1	1	1	0	1	161	53.5	152	66	6.1	6.68	2	1.24	4.019	2.7	1	6
93	1	2		0	0	0	0	0	0	0	2	3	3	1	0	1	0	1	0	3	7	2	2	1	0	1	1	1	0	3											1	3
93	1	2		0	0	0	0	0	0	0	3	2	4	1	1	1	1	1	1	1	11	1	2	0	1	1	1	1	0	1											1	7
93	2	1		0	0	0	0	0	0	0	3	4	4	1	1	1	1	1	1	2	9	1	1	1	1	1	1	1	0	1											1	5
93	1	2		0	0	0	0	0	0	0	3	3	3	1	0	1	1	1	0	2	10	2	2	0	0	1	1	1	0	1											1	6
93	2	2		0	0	0	0	0	0	0	3	4	4	1	1	1	0	1	0	1	7	1	2	1	1	1	1	0	0	1											1	3
93	2	2		0	0	0	0	0	0	0	3	4	4	1	1	1	1	1	0	1	8	2	3	0	0	1	0	1	0	1											1	4
93	2	2		0	0	0	0	0	0	0	3	4	4	1	1	1	1	1	1	1	7	1	2	0	0	1	1	1	0	1											1	3
93	2	2		0	0	0	0	0	0	0	3	4	4	1	1	1	1	1	1	2	8	2	3	0	0	0	0	0	1	4											1	4
93	1	2		0	0	0	0	0	0	0	3	4	4	1	1	1	1	1	1	2	10	1	2	1	0	1	1	1	0	1											1	6
93	2	2		0	0	0	0	0	0	0	3	4	4	1	0	1	1	1	0	3	5	2	3	0	0	0	0	0	1	4											1	1
93	2	2		0	0	0	0	0	0	0	3	4	4	1	0	1	0	1	0	3	9	2	2	0	1	1	1	1	0	1											1	5
93	2	2		0	0	0	0	0	0	0	3	4	2	1	1	1	1	1	1	1	7	1	3	0	0	0	0	1	0	1											1	3
93	2	2		0	0	0	0	0	0	0	3	4	4	1	1	1	1	1	1	1	5	1	1	1	1	1	1	1	0	2											1	1
93	2	1		0	0	0	0	0	0	0	2	4	4	0	1	1	1	1	1	1	8	2	3	0	0	1	0	1	0	1											1	4
93	1	2		0	0	0	0	0	0	1	3	2	2	1	1	1	1	1	1	1	6	1	2	1	0	1	1	1	0	1											1	2
93	2	3		1	0	1	0	0	0	0	2	4	4	1	0	1	0	1	0	1	12	2	3	0	0	0	0	0	1	4											1	7
93	2	1		0	0	0	0	0	1	0	3	4	4	1	1	1	0	1	0	2	4	2	3	0	0	0	0	1	0	1											1	1
93	2	3		0	0	0	0	0	1	0	3	4	4	1	1	1	0	1	0	2	6	2	3	0	0	1	0	0	0	4											1	2
93	2	2		0	0	0	0	0	0	1	3	4	4	1	1	1	1	1	1	2	5	1	1	1	1	1	1	1	0	1											1	1
93	2	2		0	0	0	0	0	1	0	3	4	4	1	1	1	1	1	1	2	4	1	2	1	0	1	1	1	0	1											1	1
93	1	2		1	0	0	0	0	0	0	2	3	3	1	1	1	1	1	0	2	6	1	2	0	1	1	1	1	0	1											1	2
93	2	2		0	0	0	0	0	1	0	3	4	4	1	1	1	1	1	1	2	4	2	3	0	0	0	0	0	1	4											1	1
94	2	2		0	0	0	0	0	0	0	3	4	4	1	1	1	1	1	1	3	6	2	3	0	0	0	0	0	1	4	0	0	114	72	-3						1	2
94	2	2	12.8	0	0	0	0	0	0	0	3	4	4	1	1	1	1	1	0	2	16	2	3	0	0	0	0	0	1	4	125	20	161	83	-3						1	7
94	2	2	11.83431953	0	0	0	0	0	0	0	3	4	4	1	0	1	0	1	0	1	12	1	2	1	0	1	1	1	0	1	130	20	186	96	3.8	4.139	0.6	1.31	2.37	2.67	1	7
94	2	2	13.3198359	0	0	0	0	0	0	0	3	4	4	1	1	1	1	1	0	2	7	1	2	1	0	1	1	1	0	2	137	25	159	85	-3						1	3
94	2	2	12.03202369	0	0	0	0	0	0	0	3	4	4	1	1	1	1	1	0	1	7	1	1	1	1	1	1	1	0	1	147	26	179	92	10.3	0	0	0	0	0	1	3
94	2	3	15.9122085	0	0	0	0	0	1	0	3	4	4	1	1	1	1	1	1	1	8	1	1	1	1	1	1	1	0	1	135	29	124	68	8.4	4.84	0.53	1.42	2.59	1.1	1	4
94	2	2	15.2278933	0	0	0	0	0	0	0	3	4	4	1	1	1	1	1	1	1	10	2	2	1	0	1	1	1	0	1	138	29	155	105	6.4	4.12	0.63	1.5	2.72	3.6	1	6
94	2	2	17.75147929	0	0	0	0	0	0	0	3	4	4	1	0	1	0	1	0	2	6	2	1	1	1	1	1	1	0	1	130	30	135	60	-3						1	2
94	2	2	17.48149875	0	0	0	0	0	0	0	3	4	3	1	1	1	1	1	0	2	6	2	3	0	0	0	0	0	1	1	131	30	116	67	8.8	3.26	1.01	1.23	1.54	9.2899999	1	2
94	2	3	17.48149875	0	0	0	0	0	0	0	3	4	4	1	1	1	1	1	1	1	8	1	3	0	0	1	0	1	0	1	131	30	98	65		5.81	1.1	1.66	3.98	5	1	4
94	2	2	17.21763085	0	0	0	0	0	0	0	3	4	4	1	0	1	0	1	0	1	8	2	2	1	0	1	1	1	0	1	132	30	188	94	-3						1	4
94	2	2	16.46090535	0	0	0	0	0	1	0	3	4	4	1	1	1	0	1	0	2	7	1	1	1	1	1	1	1	0	1	135	30	135	79	7.2	4.139	0.59	1.57	2.57	10.9	1	3
94	1	2	14.8780004	0	0	1	0	0	0	0	2	3	3	1	1	1	1	1	1	2	8	2	3	0	0	1	0	1	0	3	142	30	195	97	-3						1	4
94	2	3	14.67064404	0	0	0	0	0	0	0	3	4	4	1	0	1	1	1	1	1	9	2	3	0	0	1	0	1	0	1	143	30	148	72	7.5	4.41	1.72	1.31	2.08	1.01	1	5
94	2	3	14.26872771	0	0	0	0	0	1	0	3	4	4	1	1	1	1	1	0	2	8.5	1	2	1	0	1	1	1	0	2	145	30	139	70	6.2	4.87	0.76	1.52	2.89	33.37	1	5
94	2	2	15.81632653	0	0	0	0	0	0	0	3	4	4	1	1	1	1	1	0	2	7	1	2	1	0	1	1	1	0	1	140	31	97	65	-3						1	3
94	2	2	17.30103806	0	0	0	0	1	1	0	2	4	4	1	0	1	0	1	0	2	8	1	2	1	0	1	1	1	0	1	136	32	195	92	8.6	5.06	0.83	1.28	2.79	0.25	1	4
94	2	2	16.32653061	0	0	0	0	0	0	0	3	4	4	1	1	1	1	1	1	2	9	2	2	0	0	1	1	1	0	3	140	32	124	82	-3						1	5
94	2	3	15.86986709	0	0	0	0	0	0	0	2	4	4	0	1	1	1	1	1	1	6	2	3	0	0	0	0	1	0	1	142	32	124	68	6.3	6.75	2.27	1.11	4.64	0.95	1	2
94	2	3	15.21997622	0	0	0	0	0	0	0	3	4	4	1	1	1	1	1	0	2	6	2	2	0	1	1	1	1	0	1	145	32	202	101	-3						1	2
94	2	2	14.22222222	0	0	0	0	0	0	0	3	4	4	1	1	1	1	1	1	1	9	2	2	1	0	0	1	1	0	1	150	32	153	66	-3						1	5
94	2	2	17.32829238	0	0	0	0	0	1	0	3	4	4	1	1	1	1	1	1	1	6	1	2	1	0	1	1	1	0	1	138	33	158	68	11.6	3.68	1.52	1.26	2.33	3.6	1	2
94	2	2	17.32829238	0	0	0	0	0	1	0	3	4	4	1	0	1	0	1	0	1	8	2	3	0	0	1	0	1	0	3	138	33	174	75	8.5	4.03	0.97	1.26	2.35	6.5	1	4
94	2	2	17.32829238	0	0	0	0	0	1	0	3	4	4	1	0	1	1	1	1	2	8	1	2	1	0	1	1	1	0	1	138	33	169	96	6.7	4.79	1.94	1.07	2.529	1.9	1	4
94	2	2	15.06574142	0	0	0	0	0	0	0	2	4	4	1	1	1	1	1	1	2	10	1	2	1	0	1	1	1	0	1	148	33	138	80	7.7	5.52	0.84	1.71	3.56	4.5999999	1	6
94	2	3	16.17122473	0	0	0	0	0	0	0	2	4	4	1	0	1	0	1	1	1	10	1	2	0	1	1	1	1	0	1	145	34	159	73	10.3	4.8	0.51	1.78	2.45	3.5	1	6
94	2	2	16.17122473	0	0	0	0	0	0	1	3	4	4	1	1	1	0	1	0	2	5	1	1	1	1	1	1	1	0	1	145	34	172	77	-3						1	1
94	2	2	20.087236	0	0	1	0	0	0	0	3	4	4	1	1	1	0	1	0	1	10	2	2	0	0	1	1	1	0	1	132	35	145	83	8.2	6.78	0.93	1.55	5.74	4.5	1	6
94	2	2	19.20438957	0	0	1	0	0	0	0	3	4	4	1	1	1	1	1	1	1	12	2	2	1	0	1	0	1	0	1	135	35	168	86	8.8	7.35	1.139	1.47	4.66	6.5	1	7
94	2	1	19.20438957	0	0	0	0	0	1	0	3	4	2	1	1	1	1	1	0	1	10	1	1	1	1	1	1	1	0	3	135	35	172	89	6.9	5.5	0.71	1.69	2.97	3.6	1	6
94	2	3	18.37849191	0	0	0	0	0	0	0	3	4	4	1	1	1	1	1	1	1	8	1	1	1	1	1	1	1	0	1	138	35	126	66	10.8	4.15	0.78	1.02	2.57	16.07	1	4
94	2	2	17.85714286	0	0	0	0	0	0	0	3	4	4	1	1	1	1	1	1	1	8	1	2	1	0	1	1	1	0	1	140	35	136	78	6.6	5.11	1.25	1.35	3.42	4	1	4
94	2	2	17.60474825	0	0	0	0	0	1	0	3	4	4	1	1	1	0	0	0	2	10	1	2	1	0	1	1	1	0	1	141	35	200	84	5.8	4.63	0.56	1.69	3.07	2.9	1	6
94	2	2	17.11575138	0	0	0	0	0	0	0	3	4	3	1	0	0	0	0	1	1	8	2	2	1	0	1	0	1	0	1	143	35	158	65	7.8	4.809	0.5	1.5	2.71	1.08	1	4
94	2	2	15.76505563	0	0	0	0	0	0	0	3	4	4	1	1	1	1	1	1	2	6	2	3	0	0	1	0	0	0	1	149	35	125	79	8.4	3.98	1.49	1.11	2.63	2.2999999	1	2
94	2	3	15.76505563	0	0	0	0	0	1	0	3	4	4	1	1	0	0	0	1	2	10	1	2	1	0	1	1	1	0	1	149	35	146	78	8.8	5.15	1.14	1.37	2.84	1.5	1	6
94	2	2	15.55555556	0	0	0	0	0	1	0	3	4	4	1	1	1	1	1	0	1	12	1	1	1	1	1	1	1	0	1	150	35	214	85	5.4	2.87	0.3	0.83	2.19	2.6	1	7
94	2	3	14.95151437	0	0	0	0	0	0	0	3	4	4	1	0	0	1	1	1	3	6	2	3	0	0	1	0	0	0	3	153	35	173	95							1	2
94	1	2	14.56815817	0	0	0	0	0	0	1	3	4	1	1	1	1	1	1	1	1	9	2	3	0	0	0	0	0	1	1	155	35	135	76	3.8	5.51	0.75	1.28	4.19	25.9	1	5
94	2	2	20.66115702	0	0	0	0	0	0	0	3	4	4	1	1	1	1	1	1	1	12	1	2	1	0	1	0	1	0	1	132	36	136	71	-3						1	7
94	2	2	16	0	0	0	0	0	1	0	3	4	4	1	1	1	1	1	1	2	6	1	2	1	0	1	1	1	0	1	150	36	141	73	5.1	5.53	1.12	1.44	3.07	1.01	1	2
94	2	3	16	0	0	0	0	0	0	0	3	4	4	1	0	0	1	1	1	1	10	2	2	1	0	1	1	1	0	1	150	36	143	81	6.1	4.99	0.77	1.09	3.49	4.99	1	6
94	2	3	18.34953382	0	0	0	0	0	1	0	3	4	4	1	0	1	0	1	0	2	7	1	3	0	0	1	0	0	0	3	142	37	161	85	10.1	5.57	1.98	1.9	2.63	2.52	1	3
94	2	2	18.09379432	0	0	0	0	0	0	0	3	4	4	1	1	1	1	1	0	2	8	1	1	1	1	1	1	1	0	1	143	37	153	93	5.4	4.309	0.63	1.52	2.86	5.0999999	1	4
94	1	2	14.453125	0	0	0	0	0	0	0	3	3	1	1	1	1	1	1	1	2	6	1	1	1	1	1	1	1	0	1	160	37	127	75	10.3	4.96	0.88	1.92	2.84	3.8	1	2
94	2	2	20.85048011	0	0	0	0	0	1	0	3	4	4	1	1	1	1	1	1	2	3	1	1	1	1	1	1	1	0	1	135	38	194	92	9.4	3.81	0.67	1.87	1.93	4.9	1	1
94	2	3	20.85048011	0	0	0	0	0	0	0	3	4	4	1	0	1	0	1	0	2	7	2	3	0	1	1	0	0	0	3	135	38	147	89	7.4	3.66	0.85	1.31	1.81	5.26	1	3
94	2	2	19.95379122	0	0	0	0	0	0	0	3	4	4	1	1	1	1	1	0	1	12	1	2	0	0	1	1	1	0	1	138	38	161	90	5.4	6.31	1.5	2.16	4.3	5.5	1	7
94	2	2	19.11372667	0	0	0	0	0	0	0	3	4	4	1	1	1	1	1	1	1	11	1	2	1	0	1	1	1	0	2	141	38	109	60	5.7	3.25	0.74	1.38	1.72	3.8	1	7
94	2	2	16.88888889	0	0	0	0	0	1	0	3	4	4	1	1	1	1	1	1	1	10	1	2	0	0	1	1	1	0	2	150	38	164	99	8.2	7.62	0.97	2.2	3.79	2.7	1	6
94	2	2	16.23307275	0	0	0	0	0	0	0	3	4	4	1	0	1	0	1	0	2	12	2	2	0	0	1	1	1	0	1	153	38	150	74	7.6	4.55	0.64	1.95	1.93	7.31	1	7
94	2	3	19.89795918	0	0	0	0	0	1	0	2	4	4	1	0	1	1	1	0	1	9	2	3	0	0	1	0	0	0	4	140	39	147	81	7.1	5.44	1.37	1.17	3.1	7.23	1	5
94	2	2	19.07183725	0	0	0	0	0	1	0	2	4	4	1	1	1	1	1	1	2	6	1	1	1	1	1	1	1	0	1	143	39	150	73	4.6						1	2
94	2	2	17.33333333	0	0	1	0	0	0	1	3	4	4	0	1	1	1	1	0	2	12	2	3	0	0	1	0	0	0	1	150	39	169	106	5.9	7.05	0.97	1.65	4.139	5.2	1	7
94	2	3	16.88019391	1	0	0	0	0	0	0	3	4	4	1	1	1	1	1	1	2	10	1	1	1	1	1	1	1	0	3	152	39	139	82	8.2	6.54	0.82	1.75	3.71	5.7	1	6
94	2	2	22.61292329	0	0	0	0	0	1	0	3	4	4	1	1	1	1	1	1	1	5	1	2	1	0	1	1	1	0	1	133	40	220	95	6.6	5.08	1.05	1.84	3.14	2.5	1	1
94	2	2	22.27667632	0	0	0	0	0	0	0	3	4	4	1	1	1	1	1	1	2	5	1	1	1	1	1	1	1	0	3	134	40	164	92	5.6	6.01	0.54	1.62	3.57	12.53	1	1
94	2	2	21.9478738	0	0	0	0	0	1	0	3	4	4	1	0	1	0	1	0	2	10	1	1	1	1	1	1	1	0	1	135	40	168	86	12.3	8.41	1.09	1.6	5.25	6.7	1	6
94	1	2	20.40816327	0	0	0	0	0	0	0	3	4	4	1	0	1	1	1	1	2	5	1	2	1	0	1	1	1	0	2	140	40	151	76	6.7	4.12	0.63	1.34	2.39	3.5	1	1
94	2	2	20.40816327	0	0	0	0	0	1	0	3	4	4	1	1	1	1	1	1	2	8	2	2	1	0	1	1	1	0	2	140	40	141	90	5.4	5.67	1.36	1.38	4.6	5.7	1	4
94	2	2	20.40816327	1	0	0	0	0	0	0	3	4	4	1	0	1	0	1	0	1	8	2	2	1	0	1	1	1	0	2	140	40	144	79	5.6	5.52	0.77	1.85	3.97	4.5	1	4
94	2	2	19.83733386	0	0	0	0	0	0	0	3	4	4	1	0	1	0	1	0	2	10	1	2	1	0	1	1	1	0	1	142	40	172	98	-3						1	6
94	2	2	19.02497027	0	0	0	0	0	0	0	3	4	4	1	1	1	1	1	1	2	10	1	2	1	0	1	1	1	0	2	145	40	138	80	8.6	3.82	0.569	1.26	2.28	3.3	1	6
94	2	2	18.51080568	0	0	0	0	0	1	0	3	4	4	1	0	1	0	1	0	1	9	1	1	1	1	1	1	1	0	1	147	40	145	91	6.2	5.38	1.68	1.72	3.87	3.6	1	5
94	2	3	18.51080568	0	0	1	0	0	1	0	3	4	4	1	1	1	1	1	1	2	8	2	2	1	0	1	0	1	0	2	147	40	89	47	7.7	5.53	1.32	1.19	3.45	7.6	1	4
94	2	1	18.26150475	0	0	0	0	0	1	0	3	4	4	1	1	1	0	0	0	2	7	2	1	1	1	1	1	1	0	3	148	40	154	54	5.6	4.1	1.59	1.43	2.5	3.8	1	3
94	2	3	17.77777778	0	0	1	0	0	0	0	3	4	4	1	1	1	1	1	1	2	10	2	3	0	0	0	1	1	0	1	150	40	173	85	6.3	4.07	1.37	1.23	2.75	2	1	6
94	2	3	17.77777778	0	0	0	0	0	1	0	3	4	4	1	0	0	0	1	0	1	6	2	3	0	0	0	0	0	1	3	150	40	139	88							1	2
94	2	2	16.64932362	0	0	0	0	0	1	0	3	4	4	1	1	1	1	1	1	2	6	2	2	1	0	1	1	1	0	1	155	40	177	69	7.3	6.99	2.72	1.06	4.44	3	1	2
94	2	3	16.64932362	0	0	0	0	1	1	1	2	4	4	1	0	1	1	1	0	2	7	1	1	1	1	1	1	1	0	1	155	40	129	73	8.5	5.18	1.17	1.33	2.8	2.14	1	3
94	1	3	16.02307323	0	0	0	0	0	0	0	3	4	4	1	0	1	0	1	0	2	10	2	3	0	0	1	0	1	0	1	158	40	144	78	7.8	4.53	0.85	1.45	2.33	3.8	1	6
94	1	2	14.69237833	1	0	0	0	0	0	0	3	3	3	1	1	1	1	1	1	3	6	2	3	0	0	0	0	0	1	4	165	40	120	67	-3						1	2
94	2	2	20.91836735	0	0	0	0	0	0	1	2	4	4	1	1	1	1	1	1	2	9	2	2	1	0	0	1	1	0	1	140	41	136	92	6.3						1	5
94	2	3	17.74584488	0	0	0	0	0	0	0	3	4	4	0	1	0	0	0	0	1	12	2	3	0	0	0	0	0	1	2	152	41	177	78	7.4	5.28	2.26	0.86	3.49	11.65	1	7
94	1	2	14.52664399	1	0	0	0	0	1	0	3	4	4	1	0	1	0	0	0	2	6	1	1	1	1	1	1	1	0	1	168	41	160	87	11.6	3.98	0.39	1.26	2.2	7.5	1	2
94	2	3	20.53890166	0	0	0	0	0	0	0	3	4	4	1	1	0	0	1	1	2	8	1	2	1	0	1	1	1	0	1	143	42	194	71	7.6	4.43	1.42	1.08	2.62	0.63	1	4
94	2	2	19.7035091	0	0	0	0	0	1	0	3	4	4	1	0	1	1	1	0	1	10	2	1	1	1	1	1	1	0	1	146	42	147	89	6.2	4.57	1.2	1.88	4.92	3.2	1	6
94	2	5	19.17457999	0	0	0	0	0	1	1	3	4	4	1	0	0	0	0	0	2	4	2	2	1	1	1	0	0	0	1	148	42	126	68	8.3	4.58	0.7	1.32	2.65	6.78	1	1
94	2	2	18.66666667	0	0	0	0	0	0	0	3	4	4	1	1	1	1	1	1	1	10	2	1	1	1	1	1	1	0	1	150	42	186	88	4.8	3.7	1.27	1.25	1.6	2.78	1	6
94	2	2	17.70956316	0	0	0	0	0	0	0	3	4	3	1	1	1	1	1	0	2	10	1	2	1	0	1	1	1	0	1	154	42	201	89	5.8	6.3	0.81	1.68	3.56	3.3	1	6
94	1	2	15.42699725	0	0	0	0	0	0	0	3	4	3	1	0	1	1	1	1	1	10	1	2	1	0	1	1	1	0	2	165	42	173	77	6.4	4.13	0.9	0.77	2.78	32.88	1	6
94	2	2	25.44378698	1	0	0	0	0	0	0	3	4	4	1	0	1	1	1	0	3	8	2	3	0	0	0	1	1	0	3	130	43	183	71	-3						1	4
94	2	1	21.93877551	0	0	0	0	0	1	0	3	4	4	1	0	1	1	1	0	2	7	1	2	1	0	1	1	1	0	1	140	43	166	89	4.3	5.28	0.88	1.59	2.82	3	1	3
94	2	2	20.45184304	0	0	0	0	0	0	0	3	4	4	1	1	1	1	1	1	1	9	1	1	1	1	1	1	1	0	1	145	43	151	102	4.2	4.639	0.83	1.19	3.49	5.4	1	5
94	2	2	19.6311176	0	0	0	0	0	0	0	2	3	3	1	1	1	1	1	1	2	6	1	1	1	1	1	1	1	0	3	148	43	147	87	10.2	5.93	0.91	1.39	4.71	2.5	1	2
94	1	3	14.87889273	0	0	0	0	0	0	0	2	1	4	1	1	1	1	1	1	1	9	1	1	1	1	1	1	1	0	1	170	43	161	72	6.1	4.62	0.97	1.24	2.61	6.61	1	5
94	2	3	20.08765522	0	0	0	0	1	1	0	3	4	4	1	0	1	1	1	1	2	10	1	2	1	0	1	1	1	0	1	148	44	158	78	8.8	3.45	0.69	1.05	1.77	20.05	1	6
94	1	3	18.7961895	0	0	0	0	0	0	0	2	4	4	1	0	0	1	0	1	2	8	1	2	1	1	1	1	0	0	1	153	44	145	72	10.5	3.95	0.51	1.29	2.05	0.3	1	4
94	2	2	17.62538055	0	0	0	0	0	0	0	3	4	4	1	0	1	1	1	0	2	8	2	2	0	0	1	1	1	0	1	158	44	168	84	6.8	4.02	0.74	1.3	2.63	2.6	1	4
94	1	3	15.40562305	0	0	0	0	0	0	0	3	1	4	1	1	1	1	1	1	1	5	1	1	1	1	1	1	1	0	1	169	44	147	76	6.1	5.44	0.9	1.66	2.87	4.2	1	1
94	2	2	22.95918367	0	0	0	0	0	0	0	3	4	4	1	0	1	1	1	1	1	9	1	2	1	0	1	1	1	0	1	140	45	186	78	5.5	4.72	1.02	1.49	3.27	3.6	1	5
94	2	3	21.40309156	0	0	0	0	0	1	0	3	4	4	1	1	1	1	1	1	2	8	2	3	0	0	0	0	0	1	4	145	45	175	80	10.5	4.05	2.549	0.87	2.24	1.08	1	4
94	1	2	18.97453196	0	0	0	0	0	0	0	3	4	4	1	0	1	0	1	0	3	4	1	2	1	0	1	1	1	0	1	154	45	164	80	6.6	5.73	0.95	2.01	2.75	2.6	1	1
94	1	2	18.73048907	0	0	0	0	0	0	0	2	4	4	1	1	1	0	1	0	1	9	1	1	1	1	1	1	1	0	1	155	45	167	81	6.4	4.38	0.68	1.58	2.82	4.0999999	1	5
94	1	3	17.578125	0	0	0	0	0	1	0	3	4	4	1	1	1	1	1	1	1	11	1	2	1	0	1	1	1	0	1	160	45	189	76	6.3	4.17	0.59	1.48	1.9	0.77	1	7
94	1	3	17.578125	0	0	0	0	0	0	0	2	3	3	1	0	1	1	1	1	1	9	1	2	1	0	1	1	1	0	1	160	45	164	80	8.4	4.99	1.25	1.36	2.49	2.04	1	5
94	1	2	16.73111243	0	0	0	0	0	0	0	3	4	4	1	0	1	1	1	0	1	12	1	1	1	1	1	1	1	0	1	164	45	153	76	8	3.9	0.68	1.5	2.31	4.2	1	7
94	1	2	15.57093426	0	0	0	0	0	0	0	3	3	3	1	1	1	1	1	1	2	8	1	1	1	1	1	1	1	0	3	170	45	106	59	7.9	4.019	1.11	0.77	3.29	105.9	1	4
94	2	3	26.00486178	0	0	0	0	0	0	0	2	4	4	1	1	0	1	1	1	1	11	2	3	0	0	0	0	0	1	4	133	46	110	70							1	7
94	1	2	20.44444444	0	0	0	0	0	0	0	3	4	4	1	1	1	1	1	1	2	9	1	1	1	1	1	1	1	0	3	150	46	133	70	5.6	4.769	1.43	1.41	3.46	5	1	5
94	2	2	19.14672216	0	0	1	0	0	0	0	3	4	4	1	1	1	1	1	1	3	8	2	2	1	0	1	1	1	0	2	155	46	170	79	8.8	5.71	1.51	1.36	4.13	52.6	1	4
94	2	2	19.14672216	0	0	1	0	0	0	0	3	4	4	1	1	1	1	1	1	3	8	2	2	1	0	1	1	1	0	2	155	46	170	79	8.8	5.71	1.51	1.36	4.13	52.6	1	4
94	1	2	18.42653421	0	0	0	0	0	0	0	3	4	2	1	1	1	0	1	0	1	7	1	2	1	0	1	1	1	0	1	158	46	135	78	-3						1	3
94	2	3	21.75019668	0	0	0	0	0	0	0	2	4	4	1	0	1	0	0	1	2	6	1	2	1	1	1	1	0	0	2	147	47	145	84							1	2
94	2	3	19.56295525	0	0	0	0	0	0	0	3	4	4	1	1	1	1	1	1	1	8	1	1	1	1	1	1	1	0	1	155	47	182	84	7.1	5.52	1.22	1.44	4.3	5.2	1	4
94	2	2	25.57408493	0	0	0	0	0	1	0	3	4	4	1	1	1	1	1	0	2	11	1	1	1	1	1	1	1	0	1	137	48	174	98	6.3						1	7
94	2	3	22.51829612	0	0	0	0	0	1	0	3	4	4	1	0	1	0	1	1	2	9	1	2	1	0	1	1	1	0	1	146	48	176	86	7.6	4.61	2.87	0.88	3.14	10.41	1	5
94	1	3	21.62064772	0	0	0	0	0	0	0	2	4	4	1	1	1	1	1	1	1	12	1	1	1	1	1	1	1	0	1	149	48	146	72	6.3	4.77	0.92	1.46	2.71	3.3	1	7
94	2	5	20.504934	0	0	0	0	0	1	0	3	4	4	1	1	0	0	1	1	1	8	1	2	0	0	1	1	1	0	1	153	48	193	95	7.9	8.48	3.02	1.28	5.81	2.08	1	4
94	2	3	19.22768787	0	0	0	0	0	1	0	3	4	4	1	1	1	1	1	1	1	9	2	2	0	0	1	1	1	0	3	158	48	184	95	7.2	4.97	1.33	1.09	3.12	0.92	1	5
94	1	3	17.00680272	0	0	0	0	0	1	0	3	4	4	1	0	0	1	1	1	2	8	1	2	0	0	1	1	1	0	1	168	48	134	66	6.2	5.23	0.95	1.3	2.58	8.2	1	4
94	2	2	25	0	0	0	0	0	1	0	3	4	4	1	1	1	0	0	0	1	9	1	1	1	1	1	1	1	0	2	140	49	160	86	-3						1	5
94	2	2	21.77777778	1	0	0	0	0	1	0	3	4	4	1	1	1	1	1	1	2	3	1	2	1	0	1	0	1	0	1	150	49	172	85	7.8	5.019	1.149	1.28	3.91	3.9	1	1
94	2	2	26.6396718	0	0	0	0	1	1	0	3	4	4	1	1	1	1	1	1	1	10	1	1	1	1	1	1	1	0	1	137	50	187	89	5.6	5.4	2.02	1.4	4.139	4.7	1	6
94	2	2	24.79666733	0	0	0	0	0	0	0	3	4	4	1	1	1	0	1	1	1	6	1	1	1	1	1	1	1	0	1	142	50	152	89	6.8	7.2	1.94	1.52	4.34	2.9	1	2
94	2	3	22.22222222	0	0	0	0	0	0	0	3	4	4	1	1	1	1	1	1	1	11	1	1	1	1	1	1	1	0	2	150	50	172	97	9.1	4.98	1.14	1.13	3.03	0.25	1	7
94	1	2	20.81165453	0	0	0	0	0	0	1	3	4	4	1	0	1	1	1	1	1	11	1	2	1	0	1	1	1	0	1	155	50	158	98	4.9	6.93	0.65	1.67	5.35	4.6	1	7
94	1	1	19.53125	0	0	0	0	0	1	0	2	3	3	1	1	1	1	1	1	1	11	1	1	1	1	1	1	1	0	1	160	50	192	91	4.9	5.84	1.03	1.58	4.43	2.9	1	7
94	1	2	19.28937927	0	0	1	0	0	1	0	3	3	3	1	0	1	0	0	0	2	8	1	3	1	0	1	0	0	0	3	161	50	196	109	6.7	5.95	1.99	1.11	3.75	5.5	1	4
94	1	3	19.1953028	0	0	0	0	0	0	0	2	1	2	1	0	0	1	1	1	1	7	1	1	1	1	1	1	1	0	3	163	51	125	74	10.7	4.81	1.52	0.87	2.9	4.54	1	3
94	1	2	23.11111111	0	0	0	0	0	1	0	3	4	4	1	1	1	1	1	1	2	6	1	1	1	1	1	1	1	0	1	150	52	197	84	6.2	5.02	3.25	1.02	3.24	6.2	1	2
94	2	2	24.65303141	0	0	0	0	0	1	0	3	4	4	1	0	1	1	1	0	2	9	1	1	1	1	1	1	1	0	1	148	54	132	86	8.9	5.26	1.139	1.05	3.43	5	1	5
94	2	2	23.80540166	0	0	0	0	0	1	0	2	4	4	1	1	1	1	1	1	1	9	1	1	1	1	1	1	1	0	1	152	55	209	97	7.7	6.17	1.54	1.61	4.62	12.6	1	5
94	1	2	22.60026298	0	0	0	0	0	1	0	2	4	4	1	1	1	1	1	1	1	9	1	2	1	0	1	1	1	0	1	156	55	221	97	4.8	6.39	0.579	1.62	5.31	5.2	1	5
94	1	2	22.03172568	0	0	0	0	0	0	0	2	4	1	1	1	1	1	1	1	1	9	2	2	0	0	1	1	1	0	3	158	55	118	62	6.8						1	5
94	1	3	21.21831719	0	0	0	0	0	0	1	3	4	3	0	0	1	1	1	1	1	7	1	2	1	0	1	1	0	0	1	161	55	160	90	6.3	5.02	2	1.06	3.09	8.51	1	3
94	1	3	20.2020202	0	0	0	0	0	0	0	3	4	2	1	1	1	1	1	1	1	8	1	2	1	0	1	1	1	0	1	165	55	164	86	9.1	3.86	2.15	0.76	2.41	12.18	1	4
94	1	3	19.95935549	0	0	0	0	0	0	0	3	3	2	1	1	1	1	1	1	1	6	1	1	1	1	1	1	1	0	1	166	55	136	84	3.8	6.93	0.96	1.85	3.81	7.6	1	2
94	1	2	19.48696145	0	0	0	0	0	0	0	3	4	4	1	1	1	1	1	1	1	10	1	2	1	0	1	1	1	0	1	168	55	120	88	5.3	5.58	1.35	1.14	3.8	4.3499999	1	6
94	1	3	19.48696145	0	0	0	0	0	0	0	2	4	2	1	0	1	1	1	1	1	10	1	2	1	0	1	1	1	0	2	168	55	156	93	6.7	4.49	1.12	1.19	2.78	5.53	1	6
94	2	2	28.26820075	0	0	0	0	0	0	0	3	4	4	0	1	1	1	1	1	1	8	1	2	1	0	0	1	1	0	1	142	57	166	82	5.2	5.48	1.91	1.03	3.91	1.42	1	4
94	2	5	23.72528616	0	0	0	0	0	1	0	3	4	4	1	0	0	0	0	0	1	10	1	2	1	0	1	1	1	0	1	155	57	160	95	9.5	5.22	1.38	1.23	3.13	0.25	1	6
94	1	2	20.93663912	0	0	0	0	0	1	0	2	4	4	1	1	1	1	1	0	2	7	1	1	1	1	1	1	1	0	1	165	57	160	90	-3						1	3
94	1	2	24.14151925	0	0	0	0	1	1	0	3	4	4	1	0	1	0	1	0	1	8	1	2	0	1	1	1	1	0	1	155	58	143	81	5.9	3.99	0.86	1.3	2.29	3.02	1	4
94	2	2	29.34128808	0	0	0	0	0	0	0	3	4	4	1	1	1	1	1	1	2	9	1	2	1	0	1	1	1	0	3	143	60	158	74	7.6	6.04	1.23	1.54	4.849	13.6	1	5
94	1	2	23.4375	0	0	0	0	0	1	0	3	4	4	1	1	1	1	1	1	1	8	1	2	1	0	1	1	0	0	1	160	60	177	106	4.5	4.99	1.36	1.12	3.8	4	1	4
94	1	2	25.06574622	0	0	0	0	0	0	0	3	3	3	1	1	1	1	1	1	2	6	1	2	1	0	1	1	1	0	3	156	61	166	94	6.4	4.309	0.82	2.13	1.3	8.4603663	1	2
94	2	3	29.55526365	0	0	0	0	0	1	1	3	4	4	0	0	1	1	1	1	1	7	1	3	1	0	0	0	1	0	1	146	63	180	90	9.1	4.72	1.47	1.22	2.6	1.17	1	3
94	1	2	26.70940171	0	0	0	0	0	0	0	3	3	3	1	1	1	1	1	0	2	6	1	2	1	0	1	1	1	0	1	156	65	168	93	-3						1	2
94	1	3	24.22145329	0	0	0	0	0	1	0	2	4	4	1	0	1	0	1	1	2	5	1	2	1	0	1	1	1	0	1	170	70	164	78	6.6	4.92	0.98	1.02	2.68	1.16	1	1
94	1	2	31.64431787	0	0	0	0	0	0	0	3	4	2	1	0	1	0	1	0	3	6	1	1	1	1	1	1	1	0	1	159	80	138	77	5.8	3.62	0.74	1.18	1.9	5.21	1	2
94	1	3	30.11937557	0	0	0	0	0	1	1	3	4	4	1	1	0	0	1	1	2	10	1	2	1	0	1	1	1	0	1	165	82	181	83	5.9	5.23	2.12	1.08	3.01	7.72	1	6
94	2	3	42.54486772	0	0	0	0	1	1	0	3	4	4	1	0	0	0	1	0	3	3	1	2	0	1	1	1	0	0	3	143	87	186	78	11.4	5.34	2.6	1.39	2.81	0.25	1	1
94	1	2	48.18594104	0	0	0	0	0	0	0	2	4	4	1	1	1	1	1	1	2	10	1	1	1	1	1	1	1	0	1	168	136	136	78	4.9	4.4	0.64	1.7	2.68	3.8	1	6
94	2	5	16.39053254	0	0	0	0	0	0	0	3	4	4	1	0	0	0	0	1	2	7	2	3	0	0	1	0	1	0	1	130	27.7	154	96	9.8						1	3
94	1	2	23.96449704	0	0	0	0	0	0	0	3	4	4	1	0	1	0	1	0	2	8	2	3	0	0	1	0	1	0	2	130	40.5	140	83	7.5	5.66	1.86	1.58	2.89	3.4	1	4
94	1	2	21.75044616	0	0	0	0	0	0	0	3	1	3	1	1	1	1	1	1	1	8	1	2	1	0	1	1	1	0	1	164	58.5	189	90	5.4	6.96	2.4	1.6	5.33	5.0999999	1	4
94	2	2		0	0	0	0	0	0	0	3	4	4	1	1	1	1	1	1	2	10	2	3	0	0	0	0	0	1	3											1	6
94	2	2		0	0	0	0	0	0	0	3	4	4	1	1	1	0	1	0	2	11	1	1	1	1	1	1	1	0	1											1	7
94	2	2		0	0	0	0	0	0	0	3	4	4	1	0	1	1	1	0	2	6	2	3	0	0	0	0	0	1	4											1	2
94	2	2		0	0	0	0	0	0	0	3	4	4	1	0	1	1	1	0	1	11	1	1	1	1	1	1	1	0	1											1	7
94	2	2		0	0	0	0	0	0	0	3	4	2	1	0	1	0	1	0	2	6	2	2	1	0	1	1	1	0	1											1	2
94	1	2		0	0	0	0	0	0	0	3	4	4	1	1	1	1	1	1	1	6	1	1	1	1	1	1	1	0	1											1	2
94	2	2		0	0	0	0	0	0	0	3	4	4	1	1	1	1	1	1	1	8	1	2	1	0	1	1	1	0	2											1	4
94	2	2		0	0	0	0	0	0	0	3	4	4	1	1	1	1	1	1	2	5	1	1	1	1	1	1	1	0	1											1	1
94	2	2		0	0	0	0	0	1	0	2	4	4	1	1	1	1	1	1	2	13	1	3	0	0	1	0	1	0	3											1	7
94	2	1		0	0	0	0	0	1	0	3	4	4	1	1	0	0	0	0	2	13	2	3	0	0	0	0	0	1	2											1	7
94	2	2		0	0	0	0	0	0	1	2	4	4	1	1	1	1	1	0	2	6	2	2	0	0	1	1	1	0	1											1	2
94	2	2		0	0	0	0	1	1	0	3	4	4	1	1	1	0	0	0	1	10	1	1	1	1	1	1	1	0	1											1	6
94	2	2		0	1	0	0	0	0	0	3	4	3	1	1	1	1	1	1	3	10	2	3	0	0	0	0	0	0	4											1	6
94	2	2		0	0	0	0	0	1	0	3	4	4	0	0	0	0	0	0	2	2	2	3	0	0	0	0	0	1	4											1	1
95	2	2		0	0	1	0	0	0	0	3	4	4	1	0	1	1	1	1	3	6	2	3	0	0	0	0	0	1	4	0	0	0	0	-3						1	2
95	2	2	12.57482018	0	0	0	0	0	0	0	3	4	4	1	1	1	0	1	1	2	5	2	2	0	0	1	1	1	0	1	141	25	112	80	8.3	5.18	0.86	1.54	3.61	37.799999	1	1
95	1	2	14.81481481	0	0	0	0	0	0	0	3	4	4	1	1	1	1	1	1	1	10	2	2	1	0	1	1	1	0	3	135	27	156	77	9.2	3.75	0.76	1.6	1.56	3	1	6
95	2	2	12.95756398	0	0	1	0	0	1	0	3	4	4	1	1	1	1	1	1	1	10	2	3	0	0	1	0	1	0	1	147	28	202	96	6.4	5.4	1.74	1.41	3.81	5.6	1	6
95	2	5	10.53859761	0	0	0	0	0	0	0	3	4	4	1	0	0	1	0	1	2	8	1	2	0	0	1	1	1	0	1	163	28	124	62	7.2	5.98	1.2	1.48	3.58	0.25	1	4
95	2	2	20.49040366	0	0	0	0	0	0	0	3	4	4	0	1	1	0	0	0	2	11	2	3	0	0	1	0	1	0	1	121	30	148	76	5.8	5.03	0.68	1.44	2.57	2.41	1	7
95	2	2	16.46090535	0	0	0	0	0	0	0	3	4	4	1	1	1	1	1	1	2	9	1	1	1	1	1	1	1	0	1	135	30	151	77	5.5						1	5
95	2	2	15.08978422	0	0	0	0	0	0	0	3	4	4	1	1	1	1	1	1	1	8	2	2	1	0	1	0	1	0	1	141	30	178	88	7.2						1	4
95	2	3	14.8780004	0	0	0	0	0	0	0	3	4	4	1	0	1	1	1	1	1	10	1	2	1	0	1	0	1	0	2	142	30	96	68							1	6
95	2	2	14.26872771	0	0	0	0	0	0	0	3	4	4	1	0	0	0	0	0	3	6	1	2	0	0	1	1	1	0	1	145	30	136	82	6.2	4.78	0.62	1.63	3.13	7.6	1	2
95	2	1	14.26872771	0	0	0	0	0	0	0	3	4	4	1	0	1	1	1	0	2	9	1	1	1	1	1	1	1	0	1	145	30	118	62	10.1						1	5
95	2	2	17.52501555	0	0	0	0	0	0	0	3	4	4	1	0	1	1	1	0	2	8	2	2	0	1	1	1	1	0	1	133	31	151	49	-3						1	4
95	2	3	16.51659652	0	0	0	0	0	1	0	3	4	4	1	0	0	0	1	0	2	6	1	3	0	1	1	0	0	0	2	137	31	150	73	5.4	5.37	1.27	1.4	2.95	2.72	1	2
95	2	2	15.81632653	0	0	0	0	0	0	0	3	4	4	0	0	1	1	1	0	2	8	2	3	0	0	1	0	1	0	3	140	31	170	81	-3						1	4
95	2	3	15.37393374	1	0	0	0	0	1	0	3	4	4	1	1	1	1	1	1	2	6	1	2	1	0	1	1	1	0	1	142	31	180	70	8.3	6.68	1.58	1.96	3.4	3.15	1	2
95	2	2	12.90322581	0	0	0	0	0	0	0	3	4	4	1	1	1	1	1	1	1	6	1	1	1	1	1	1	1	0	3	155	31	145	63	7.6	4.99	0.55	1.88	2.3	14	1	2
95	2	3	16.80319261	0	0	0	0	0	0	0	2	4	4	1	0	1	0	1	0	1	8	1	3	1	0	0	0	0	0	3	138	32	178	75	6.5	4.96	3.04	0.73	3.24	3.13	1	4
95	2	2	15.86986709	0	0	0	0	0	1	0	3	4	4	1	1	1	1	1	1	2	5	1	1	1	1	1	1	1	0	3	142	32	192	85	10.1	4.9	0.88	1.67	2.21	6.77	1	1
95	2	2	15.21997622	0	0	0	0	0	0	0	3	4	4	1	1	1	1	1	1	2	10	2	3	0	0	1	0	1	0	3	145	32	126	82	5.3	5.28	0.6	1.81	3.27	3.7	1	6
95	2	2	14.86419531	0	0	0	0	0	1	0	3	4	4	1	1	1	1	1	1	2	10	1	2	1	0	1	1	1	0	1	149	33	180	82	7.6	5.52	0.69	2.06	3.37	16.6	1	6
95	2	2	18.65569273	0	0	0	0	0	0	0	3	4	2	1	1	1	1	1	1	1	12	2	1	1	1	1	1	1	0	2	135	34	141	70	-3						1	7
95	2	1	18.11497682	0	0	1	0	0	0	0	3	4	4	1	1	1	1	1	1	2	10	2	3	0	0	0	0	0	1	4	137	34	135	74	4.9	7.28	0.86	1.52	6.07	6.3	1	6
95	2	2	17.85339214	0	0	0	0	0	0	0	3	4	4	1	0	1	1	1	0	1	12	2	3	0	0	0	0	0	1	1	138	34	168	102	6.6	6.36	0.84	2	4.65	3.1	1	7
95	2	3	17.34693878	0	1	0	0	0	0	0	3	4	4	1	0	0	1	1	1	2	11	2	3	0	0	0	0	0	1	4	140	34	143	83							1	7
95	2	3	15.95045975	0	0	0	0	0	0	0	3	4	4	1	1	1	1	1	1	2	2	1	1	1	1	1	1	1	0	1	146	34	160	94	6.6	4.91	1.23	1.79	2.35	2.4	1	1
95	2	2	20.39508187	0	0	0	0	0	0	0	3	4	4	1	1	1	0	1	1	2	6	2	2	0	0	1	1	1	0	1	131	35	165	87	5.7	5.94	0.51	1.85	4.53	3.3	1	2
95	2	2	18.92301038	0	0	0	0	0	1	0	3	4	4	1	0	0	0	1	0	3	10	1	2	0	1	1	1	1	0	1	136	35	175	86	5.9	6.46	0.9	1.96	3.54	3	1	6
95	2	3	16.64684899	0	0	0	0	0	1	0	3	4	4	1	0	0	0	0	0	2	9	2	2	1	0	1	1	1	0	1	145	35	190	105	5.3						1	5
95	2	2	16.41959092	0	0	1	0	0	0	0	3	4	4	1	0	0	0	1	1	2	7	2	3	0	0	0	0	0	1	2	146	35	140	61	6.7	5.16	1	0.92	3.29	0.25	1	3
95	2	2	15.55555556	0	0	0	0	0	0	0	3	4	4	1	1	1	1	1	1	1	8	1	2	1	0	1	1	1	0	1	150	35	121	75	6	5.059	1.149	1.34	3.47	10.1	1	4
95	2	2	15.55555556	0	0	0	0	0	0	0	3	4	4	1	0	1	1	1	0	2	8	1	2	1	0	1	1	1	0	2	150	35	127	62	6.6	3.81	0.71	1.62	2.009	54.7	1	4
95	1	1	15.14889197	0	0	0	0	0	0	0	3	4	4	1	1	1	1	1	1	2	10	1	2	1	0	1	1	1	0	1	152	35	108	45	7.2	3.87	0.8	1.19	2.71	5.0999999	1	6
95	1	1	14.56815817	0	0	0	0	0	0	0	3	4	4	1	1	1	1	1	1	1	8	1	1	1	1	1	1	1	0	1	155	35	110	66	6.6	4.65	0.68	1.33	2.66	18.899999	1	4
95	2	2	14.56815817	0	0	0	0	0	0	0	3	4	4	1	1	1	1	1	0	2	7	2	2	0	0	1	1	1	0	1	155	35	190	83	5.8	4.22	1.18	1.13	2.06	11.38	1	3
95	2	2	14.56815817	1	0	0	0	0	0	0	3	4	4	1	1	1	1	1	1	1	12	1	2	1	0	1	1	1	0	2	155	35	162	71	4.9	6.4	0.82	2.14	3.05	3.6	1	7
95	2	2	13.671875	0	0	0	0	0	0	0	3	4	4	1	0	1	0	1	0	1	11	2	2	1	0	1	1	1	0	1	160	35	143	86	6.2	3.78	1.9	1.19	1.93	1.3	1	7
95	2	2	18.36734694	0	0	0	0	0	0	0	3	4	4	1	1	1	1	1	1	1	8	2	2	0	0	1	1	1	0	3	140	36	168	91	-3						1	4
95	2	3	17.36111111	0	0	0	0	0	0	0	3	4	4	1	1	1	1	1	1	2	10	1	2	1	0	1	1	1	0	1	144	36	130	64	6.7	7.05	0.93	1.63	4.06	16.42	1	6
95	2	2	16.43535427	0	0	0	0	0	0	0	3	4	4	1	1	1	1	1	1	2	12	1	1	1	1	1	1	1	0	2	148	36	129	78	10.8	7.96	0.74	1.99	6.48	8.1	1	7
95	2	2	16	0	0	0	0	0	1	0	3	4	4	1	1	1	1	1	0	2	10	1	1	1	1	1	1	1	0	1	150	36	164	71	4.6						1	6
95	2	2	18.87755102	1	0	0	0	0	1	0	3	4	4	1	0	1	0	1	0	3	5	1	2	0	0	1	1	1	0	1	140	37	165	100	8.1	3.9	0.569	1.36	2.029	1.93	1	1
95	2	2	17.35785326	0	0	0	0	0	1	0	3	4	4	1	1	1	1	1	1	1	6	2	2	1	0	1	1	1	0	1	146	37	180	78	8.1	5.15	1.149	1.38	4.04	5.5	1	2
95	2	2	16.44444444	0	0	0	0	0	1	0	3	4	4	1	0	0	0	1	1	1	10	1	2	1	0	1	1	1	0	1	150	37	162	82	12	4.76	0.7	1.58	2.18	0.25	1	6
95	2	2	18.32561728	0	0	0	0	0	0	0	3	4	4	1	0	1	0	1	0	2	10	2	3	0	0	1	0	0	0	4	144	38	152	76	6.3	6.33	1.47	1.68	4.62	8.5	1	6
95	2	2	17.34842951	0	0	0	0	0	0	1	3	4	4	1	1	1	1	1	1	2	3	1	3	0	0	0	1	1	0	2	148	38	169	85	4.9	5.099	0.71	1.69	3.45	11.4	1	1
95	2	2	21.71975941	0	0	0	0	0	0	0	3	4	3	1	1	1	1	1	1	3	4	1	2	0	1	1	1	0	0	1	134	39	167	88	5.2	5.88	1.24	1.71	4.519	9.3	1	1
95	2	2	21.08564014	0	0	0	0	0	0	0	3	4	4	1	1	1	1	1	1	1	8	2	2	1	0	1	1	1	0	1	136	39	127	74	6.1	5.28	1.31	1.45	3.55	1.3	1	4
95	2	2	19.61671948	0	0	0	0	0	0	0	3	4	4	1	1	0	0	1	0	1	8	1	3	1	0	1	0	0	0	1	141	39	155	75	8.2	6.49	0.83	2.16	3.11	2.26	1	4
95	2	3	19.34140052	0	0	0	0	0	0	0	3	4	4	1	1	1	1	1	1	1	8	2	2	1	0	1	1	1	0	1	142	39	182	74	6.3	5.69	1.41	1.2	3.42	3.02	1	4
95	2	2	18.54934602	0	0	0	0	0	0	0	3	4	4	1	0	1	0	0	0	2	6	2	1	1	1	1	1	1	0	3	145	39	213	100	7.6	5.04	0.77	1.45	3.61	3.4	1	2
95	2	2	17.10451296	0	0	0	0	0	0	0	3	4	4	1	1	1	1	1	1	2	11	2	1	1	1	1	1	1	0	1	151	39	139	78	-3						1	7
95	2	2	23.66863905	0	0	0	0	0	0	0	3	4	4	1	1	1	1	1	1	1	10	1	2	1	0	1	1	1	0	1	130	40	141	72	-3						1	6
95	2	2	22.27667632	0	0	0	0	0	0	0	2	4	4	1	1	1	1	1	1	1	8	2	2	0	0	1	1	1	0	1	134	40	133	68	6.6	5.01	1.38	1.17	4.019	7.3	1	4
95	2	2	20.11971229	0	0	0	0	0	0	0	3	4	4	1	0	1	1	1	1	3	8	2	2	0	0	1	1	1	0	1	141	40	207	105	6.4	5.14	0.8	1.37	4.14	3.8	1	4
95	2	2	19.02497027	0	0	0	0	0	0	0	3	4	4	1	1	1	0	1	0	1	7	2	2	0	0	1	1	1	0	1	145	40	145	82	6.2	6.73	1.55	1.96	3.45	6.9	1	3
95	2	3	19.02497027	0	0	0	0	0	0	0	3	4	4	1	1	0	0	1	1	2	8	1	2	1	0	1	1	1	0	1	145	40	152	73							1	4
95	2	2	18.26150475	0	0	0	0	0	0	0	3	4	4	1	1	1	1	1	1	2	8	2	3	0	0	0	0	0	1	3	148	40	154	82	6.6	5.19	1.159	1.12	3.88	11.4	1	4
95	2	2	17.087445	0	0	0	0	0	0	0	3	4	4	1	0	1	0	1	0	2	6	2	2	0	0	1	1	1	0	1	153	40	157	87	-3						1	2
95	2	2	17.087445	1	0	0	0	0	1	0	3	4	4	1	0	1	0	1	1	2	11	1	2	1	0	1	1	1	0	1	153	40	164	81	6.6	4.47	0.92	1.49	2.84	4.7	1	7
95	1	2	20.04988019	0	0	0	0	0	0	0	3	3	3	1	1	1	1	1	0	2	7	1	2	1	0	1	1	1	0	1	143	41	136	78	8.1	3.64	0.94	1.42	2.14	4.3	1	3
95	1	2	18.22222222	0	0	0	0	0	0	0	3	4	1	1	0	1	1	1	1	1	9	1	1	1	1	1	1	1	0	1	150	41	95	40	6.7	5.09	1.9	1.23	3.17	4.22	1	5
95	1	3	17.06555671	0	0	0	0	0	0	0	2	4	4	1	1	1	1	1	1	1	8	1	1	1	1	1	1	1	0	1	155	41	178	104							1	4
95	2	3	19.43634597	0	0	0	0	0	0	0	3	4	4	1	0	0	0	0	1	2	8	1	2	1	0	1	1	1	0	1	147	42	186	82	5.6	4.95	0.78	1.42	2.69	2.33	1	4
95	2	2	18.91806675	0	0	0	0	0	0	0	3	4	4	0	1	1	1	1	0	2	6	2	2	0	0	1	1	1	0	1	149	42	163	88	7.4	5.57	1.6	1.34	4.019	30.5	1	2
95	2	3	18.66666667	0	0	0	0	0	1	0	3	4	4	1	0	1	0	1	0	3	5	2	2	0	1	1	1	1	0	1	150	42	186	97	7.2	5.76	1.02	1.36	3.6	1.7	1	1
95	2	2	17.94181725	0	0	0	0	0	0	1	3	4	4	1	0	1	0	1	0	2	8	1	2	1	0	1	1	1	0	3	153	42	141	67	7.9	5.44	0.81	2.1	2.44	2.4	1	4
95	2	3	17.94181725	0	0	0	0	0	0	0	3	4	4	1	0	0	0	0	0	1	8	2	3	0	0	1	0	0	0	1	153	42	162	71							1	4
95	2	2	21.93877551	0	0	0	0	0	0	0	3	4	4	1	1	1	1	1	1	1	10	1	2	1	0	1	1	1	0	1	140	43	147	86	6.3	5.11	1.33	1.1	3.35	11.93	1	6
95	1	1	21.02792313	0	0	0	0	0	0	0	3	2	4	1	1	1	1	1	1	1	8	1	2	1	0	1	1	1	0	2	143	43	130	61	8.9	3.59	0.74	1.8	1.63	20.3	1	4
95	2	3	21.02792313	0	0	0	0	0	0	0	3	4	4	1	1	0	0	1	1	2	8	1	2	1	0	1	1	1	0	1	143	43	196	89	8.2	6.49	2.13	0.97	4.34	3.4	1	4
95	2	2	20.45184304	0	0	0	0	0	0	0	3	4	4	1	0	1	1	1	1	1	10	2	2	0	0	1	1	1	0	1	145	43	193	112	6.7	6.38	2.24	1.31	5.15	4.4	1	6
95	2	2	18.36900337	0	0	0	0	0	0	0	3	4	4	1	0	1	1	1	0	2	4	2	3	0	0	0	0	1	0	1	153	43	141	69	5.3	5.059	1.62	1.12	3.8	4.0999999	1	1
95	2	2	22.44897959	0	0	0	0	0	0	0	3	4	4	1	1	1	1	1	1	2	9	1	1	1	1	1	1	1	0	1	140	44	141	84	7.8	4.889	1.07	1.76	3.14	2	1	5
95	2	2	22.44897959	0	0	0	0	0	0	0	3	4	4	1	0	1	1	1	1	2	8	1	1	1	1	1	1	1	0	1	140	44	157	93	5.8	4.2	1.69	1.11	2.47	1.25	1	4
95	2	3	22.13168352	0	0	0	0	0	0	0	2	4	4	1	0	1	0	1	0	1	7	1	2	1	0	1	1	1	0	1	141	44	159	72	6.6	5.63	1.27	1.19	3.6	2.95	1	3
95	2	3	21.40309156	0	0	0	0	0	1	0	3	4	4	1	1	1	1	1	1	2	12	2	2	1	0	1	1	1	0	1	145	45	155	72	5.5	8.25	2.97	1.57	4.91	4.1	1	7
95	2	3	20	0	0	0	0	0	0	0	3	4	4	1	0	1	1	1	1	2	8	2	3	0	0	0	0	0	1	3	150	45	125	88	5.7	3.3	1.08	0.85	1.68	2.65	1	4
95	2	2	20	0	0	0	0	0	1	0	3	4	4	1	0	0	1	1	1	2	9	1	1	1	1	1	1	1	0	3	150	45	209	102	5.4	3.63	1.65	1.28	1.32	3.63	1	5
95	2	3	18.49112426	0	0	0	0	0	0	0	3	4	1	1	1	1	1	1	1	1	10	1	1	1	1	1	1	1	0	1	156	45	182	93	7.6	6.5	1.53	1.42	3.94	2.4	1	6
95	2	3	18.49112426	0	0	0	0	0	1	0	2	4	4	1	1	1	0	1	0	2	10	2	3	0	0	0	0	1	0	2	156	45	134	74	8.4	4.6	1.78	0.99	2.57	5.95	1	6
95	2	2	21.87871581	0	0	0	0	0	1	0	3	4	4	1	1	1	1	1	1	2	11	2	1	1	1	1	1	1	0	1	145	46	163	88	6.1	6.27	0.86	2.11	4.48	4.8	1	7
95	2	2	19.14672216	0	0	0	0	0	0	0	3	4	4	1	0	1	1	1	1	3	9	1	1	1	1	1	1	1	0	1	155	46	174	97	5.2	4.66	0.73	1.54	3.25	8	1	5
95	2	6	16.49395819	0	0	0	0	0	1	0	3	4	4	1	1	1	0	0	1	2	8	1	2	0	1	1	1	1	0	1	167	46	212	88	5.099	6.16	1.1	1.75	3.46	1.92	1	4
95	2	1	23.30886729	0	0	0	0	0	1	0	3	4	4	1	1	1	1	1	0	1	8	2	1	1	1	1	1	1	0	2	142	47	148	84	6.8	5.88	1.5	1.53	4.54	4.3	1	4
95	2	2	19.81784449	0	0	0	0	0	1	0	3	4	4	1	1	1	1	1	1	2	8	1	2	1	0	1	1	1	0	2	154	47	184	93	4.4	7.15	1.57	2.38	4.91	8	1	4
95	1	2	19.56295525	0	0	0	0	0	0	0	2	4	1	1	0	1	0	1	1	1	7	1	2	0	1	1	1	1	0	1	155	47	138	82	5.3	4.54	1	1.25	2.61	0.25	1	3
95	2	2	21.33333333	0	0	0	0	0	0	0	3	4	4	1	1	1	1	1	1	1	8	2	3	0	0	0	1	1	0	2	150	48	133	76	5.6	4.8	1.3	1.9	1.19	0.94	1	4
95	1	2	16.56300703	0	0	0	0	0	0	0	3	1	1	1	1	1	1	1	1	1	10	1	2	1	0	1	1	1	0	3	172	49	148	81	6.7	5.12	1.37	1.52	3.26	3.7	1	6
95	1	2	20.54569362	0	0	0	0	0	0	0	2	1	4	1	1	1	1	1	1	3	7	2	1	1	1	1	1	1	0	3	156	50	97	62	-3						1	3
95	1	2	18.20664543	0	0	0	0	0	0	0	2	4	4	1	0	1	1	1	1	2	10	1	1	1	1	1	1	1	0	2	169	52	148	77	6.1	4.389	0.9	1.39	3.17	5.8	1	6
95	1	5	24.19649379	0	0	0	0	0	1	0	3	4	4	1	1	0	0	0	1	2	8	2	3	1	0	1	0	0	0	1	148	53	119	75	8.8	5.24	0.7	1.38	3.18	12.14	1	4
95	1	2	19.00390835	0	0	0	0	0	0	0	3	4	4	1	0	1	1	1	0	2	8	1	1	1	1	1	1	1	0	1	167	53	177	89	5.9	4	1.09	0.98	2.51	4.03	1	4
95	2	3	24.65303141	0	0	0	0	0	0	0	3	4	4	1	1	0	0	0	1	2	8	1	2	1	0	1	1	1	0	1	148	54	187	104	5.1	5.12	1.81	1.26	3.19	1.97	1	4
95	2	3	24	0	0	0	0	0	1	0	3	4	4	1	0	0	0	1	1	2	8	1	2	1	0	1	1	1	0	1	150	54	175	105	12.1	4.73	1.05	1.13	2.94	3.87	1	4
95	1	3	22.47658689	0	0	0	0	0	0	0	2	4	2	1	1	0	1	1	1	2	10	1	2	1	0	1	1	1	0	1	155	54	156	75	7.5	4.75	0.78	1.28	2.73	1.78	1	6
95	1	2	21.90758246	0	0	0	0	0	0	1	3	2	3	0	1	0	0	0	0	2	4	2	2	0	0	1	1	1	0	1	157	54	164	81	5.7	6.08	1.32	1.31	3.86	14.7	1	1
95	2	3	26.89618074	0	0	0	0	0	1	0	2	4	4	1	1	0	1	1	1	2	10	2	2	1	0	1	0	1	0	1	143	55	116	71	5.4	3.92	0.98	1.12	2.36	4.23	1	6
95	2	2	24.44444444	0	0	0	0	0	1	0	3	4	4	1	1	1	1	1	1	2	7	1	1	1	1	1	1	1	0	1	150	55	200	106	6.9	5.03	1.39	1.26	2.41	3.99	1	3
95	2	5	24.12174905	0	0	0	0	0	1	0	3	4	4	1	0	1	0	1	1	2	6	1	2	1	0	1	1	1	0	1	151	55	176	91	5.5	4.79	1.02	1.79	2.27	4.77	1	2
95	2	2	23.49523687	0	0	0	0	0	0	0	3	4	4	1	1	1	1	1	0	1	6	1	1	1	1	1	1	1	0	1	153	55	224	86	6.4	4.54	2.98	1.44	2.81	4.9	1	2
95	1	3	23.19109462	0	0	0	0	0	0	0	2	4	1	1	0	1	0	1	1	2	6	1	2	1	0	1	1	1	0	1	154	55	130	90	6.2	5	1.02	1.41	2.81	22.27	1	2
95	2	2	22.89281998	0	0	0	0	0	1	0	3	4	4	1	1	1	1	1	1	1	12	1	1	1	1	1	1	1	0	1	155	55	183	101	6.3	8.02	2.16	1.93	4.39	3.7	1	7
95	1	3	19.48696145	0	0	0	0	0	0	0	3	3	4	1	1	1	1	1	1	1	10	1	1	1	1	1	1	1	0	1	168	55	149	84	-3						1	6
95	1	2	17.75568182	0	0	0	0	0	1	0	3	4	4	1	1	1	1	1	1	1	8	2	2	1	0	1	1	1	0	2	176	55	121	75	6.6	5.44	1.48	1.46	2.99	3.54	1	4
95	1	3	26.63495838	0	0	0	0	0	0	0	3	4	4	1	0	0	0	1	0	1	7	1	2	0	1	1	1	1	0	1	145	56	152	83	7.6	4.6	0.85	1.13	3.12	4.8	1	3
95	1	3	20.56932966	1	0	0	0	0	0	0	2	4	4	0	1	1	1	1	1	1	7	2	3	0	0	0	1	1	0	1	165	56	102	76	7.2	3.41	1	0.63	2.36	47.34	1	3
95	2	1	25.77777778	0	0	0	0	0	1	0	3	4	4	1	1	1	1	1	1	2	6	1	1	1	1	1	1	1	0	1	150	58	187	90	5.7	6.54	1.85	1.19	5.43	8.8	1	2
95	2	5	21.30394858	0	0	0	0	0	0	1	2	4	4	1	0	0	0	1	1	1	6	1	2	1	0	1	1	1	0	3	165	58	116	76	8.8	4.24	1.87	0.93	2.7	8.29	1	2
95	1	3	21.67125803	0	0	0	0	0	0	0	3	4	3	1	1	0	0	0	1	2	10	1	2	1	0	1	1	1	0	1	165	59	225	97	9.8	5.6	1.06	1.26	3.68	3.25	1	6
95	1	1	20.90419501	0	0	0	0	0	0	0	2	2	2	1	1	0	1	1	1	1	11	1	1	1	1	1	1	1	0	1	168	59	120	66							1	7
95	1	3	24.03460984	0	0	0	0	1	0	0	3	4	4	1	1	1	1	1	1	1	8	1	1	1	1	1	1	1	0	1	158	60	148	88	10.1	5.92	2.41	0.96	3.84	9.4499999	1	4
95	1	3	23.4375	0	0	0	0	0	1	0	3	3	4	1	0	1	0	1	1	1	10	1	2	1	0	1	1	1	0	1	160	60	154	76	5.5	3.69	1.46	0.96	2.16	2.4	1	6
95	2	2	29.89969136	0	0	0	0	0	1	0	3	4	4	0	0	1	1	1	0	1	8	2	3	0	0	0	1	1	0	2	144	62	190	90	6.9	3.28	1.32	0.74	1.88	60.39	1	4
95	1	3	23.42355741	0	0	0	0	0	0	0	3	4	4	1	1	1	1	1	1	1	8	1	2	1	0	1	1	1	0	1	164	63	136	72	3.7	5.65	3.82	1.03	3.93	2.03	1	4
95	2	3	33.16326531	0	0	0	0	0	0	0	3	4	4	1	1	1	1	1	1	2	10	2	3	0	0	1	0	0	0	1	140	65	138	69	7.4	3.75	1.11	0.98	1.87	24.3	1	6
95	1	2	26.5625	0	0	0	0	0	0	0	2	4	4	1	1	1	1	1	1	3	3	1	2	1	0	1	1	1	0	1	160	68	157	85	9.8	5.12	1.5	1.71	3.77	2.6	1	1
95	1	3		0	0	0	0	0	1	0	3	4	2	1	0	0	0	0	0	1	8	2	3	0	0	1	0	0	0	1			182	73	6.7	3.64	1.74	0.77	2.11	3.06	1	4
95	2	2	18.10156715	0	0	0	0	0	1	0	3	4	4	1	1	1	0	1	0	1	8	1	2	1	0	1	1	1	0	3	142	36.5	186	89	-3						1	4
95	2	2	20.59934786	0	0	1	0	0	0	0	3	4	4	1	1	1	1	1	1	2	8	1	2	1	0	1	1	1	0	1	139	39.8	167	53	5.7	4.7	0.83	1.44	3.21	4.0999999	1	4
95	2	2	18.99981235	0	0	0	0	0	1	0	3	4	4	1	1	1	0	1	0	2	7	2	1	1	1	1	1	1	0	1	146	40.5	167	89	4.7	6.72	0.67	2.21	3.19	4.5	1	3
95	2	2	23.66896859	0	0	0	0	0	0	0	3	4	4	1	1	1	1	1	0	1	10	1	1	1	1	1	1	1	0	1	134	42.5	167	77	-3						1	6
95	2	2	24.62777008	0	0	0	0	0	1	0	3	4	4	1	1	1	1	1	1	3	3	1	1	1	1	1	1	1	0	1	152	56.9	189	90	7.7	3.92	1.05	1.12	2.66	5.3	1	1
95	2	2		0	0	0	0	0	1	0	3	4	4	1	1	1	1	1	0	1	12	1	1	1	1	1	1	1	0	1											1	7
95	2	2		0	0	0	0	0	0	0	3	4	4	1	1	1	1	1	1	2	6	2	3	0	0	1	0	1	0	2											1	2
95	2	2		0	0	0	0	0	0	0	3	4	4	1	1	1	1	1	1	2	6	1	1	1	1	1	1	1	0	1											1	2
95	2	2		0	0	0	0	0	0	0	3	4	4	1	1	1	1	1	1	1	12	2	2	1	0	1	0	1	0	1											1	7
95	2	2		0	0	0	0	0	0	0	4	4	4	1	1	1	1	1	1	1	9	2	3	0	0	0	0	0	1	4											1	5
95	2	2		0	0	0	0	0	0	0	3	4	4	1	1	1	1	1	0	3	6	2	2	1	0	1	1	1	0	1											1	2
95	2	2		0	0	0	0	0	0	0	3	4	4	1	1	1	1	1	1	1	9	1	1	1	1	1	1	1	0	1											1	5
95	2	2		0	0	0	0	0	0	0	3	4	4	1	1	1	1	1	1	1	9	2	3	0	0	1	0	0	0	4											1	5
95	1	3		0	0	0	0	0	1	0	2	4	4	1	0	1	1	1	1	2	8	1	3	0	0	0	0	1	0	2											1	4
95	1	2		1	0	0	0	0	0	0	3	3	4	1	0	1	0	1	0	1	8	1	3	1	0	0	0	0	1	4											1	4
95	2	2		0	0	0	0	0	1	0	3	4	4	1	0	1	0	1	0	1	8	1	1	1	1	1	1	1	0	3											1	4
95	2	2		0	0	0	0	0	1	0	3	4	4	1	1	1	1	1	1	2	6	1	1	1	1	1	1	1	0	1											1	2
95	2	2		0	0	0	0	0	1	0	3	4	4	1	0	1	1	1	0	1	8	1	2	1	0	1	1	1	0	3											1	4
95	2	2		0	0	0	0	0	1	0	3	4	4	1	1	1	1	1	1	1	10	1	2	1	0	1	1	1	0	1											1	6
95	2	2		0	0	0	0	0	0	0	3	4	4	1	1	1	1	1	0	1	10	1	2	1	0	1	1	1	0	1											1	6
96	2	2	12.2255367	0	0	0	0	0	0	0	3	4	4	1	0	1	0	1	0	2	12	2	3	0	0	0	0	0	1	4	143	25	114	61	-3						1	7
96	2	3	15.30612245	0	0	0	0	0	1	0	3	4	4	1	1	1	1	1	0	2	9	1	2	1	0	1	1	1	0	2	140	30	129	83	8.6	6.14	1.17	1.34	3.66	2.44	1	5
96	2	2	14.67064404	0	0	0	0	0	0	1	3	4	4	1	0	1	0	1	0	2	8	2	1	1	1	1	1	1	0	3	143	30	151	81	6.2	3.8	0.75	1.84	1.81	6	1	4
96	2	2	14.26872771	0	0	0	0	0	0	0	3	4	4	1	1	1	1	1	1	2	9	2	3	0	0	0	0	0	1	2	145	30	185	103	5.3						1	5
96	2	2	13.69612856	0	0	0	0	0	0	0	3	4	3	1	1	1	1	1	1	2	10	1	1	1	1	1	1	1	0	2	148	30	124	50	5.1	4.83	0.7	1.4	3.4	3.8	1	6
96	2	2	16.27809284	0	0	0	0	0	1	0	3	4	4	1	1	1	1	1	0	1	10	2	2	1	0	1	1	1	0	1	138	31	148	84		4.85	1.25	1.15	3.01	6.5	1	6
96	2	2	14.74435196	0	0	0	0	0	0	0	3	4	4	1	1	1	1	1	1	2	12	2	3	0	0	0	0	0	1	2	145	31	150	89	4.9						1	7
96	2	2	17.04938995	0	0	0	0	0	1	0	3	4	4	1	1	1	0	1	1	2	8	1	1	1	1	1	1	1	0	1	137	32	191	84	4.7	6.02	3.02	1.6	4.04	2.8	1	4
96	2	1	16.13770845	0	0	0	0	0	0	0	2	4	4	1	1	1	1	1	1	1	13	1	1	1	1	1	1	1	0	1	143	33	208	96	11.8	4.139	0.65	1.31	3.06	10.9	1	7
96	2	2	16.13770845	0	0	0	0	0	1	0	3	4	4	1	0	1	1	1	1	1	10	1	3	1	0	1	0	0	0	2	143	33	213	85	4.8	8.27	0.77	2.02	4.67	3.9	1	6
96	2	2	13.73569199	0	0	0	0	0	0	0	3	4	4	1	1	1	1	1	1	1	10	1	3	1	0	0	0	0	1	2	155	33	114	65	6.5	5.62	1.87	1.38	4.16	5.8	1	6
96	2	2	16.62672991	0	0	0	0	0	1	0	3	4	4	1	1	1	1	1	1	1	6	1	1	1	1	1	1	1	0	1	143	34	156	74	7.6	5.68	3.18	1.39	3.57	2.5	1	2
96	2	2	20.71005917	0	0	0	0	0	0	1	3	4	4	0	1	1	1	1	0	1	12	2	3	0	0	1	0	0	0	3	130	35	135	78	8.3	6.12	1.49	1.32	3.61	2.6	1	7
96	2	2	20.39508187	0	0	0	0	0	0	0	3	4	4	1	1	1	1	1	1	1	8	1	2	1	0	1	1	1	0	1	131	35	130	66	-3						1	4
96	2	2	19.20438957	0	0	0	0	0	0	0	3	4	4	1	1	1	0	1	1	2	5	2	3	0	0	0	0	1	0	3	135	35	224	117	-3						1	1
96	2	2	18.37849191	0	0	0	0	0	0	0	3	4	4	1	0	1	1	1	1	1	12	2	2	0	0	1	1	1	0	2	138	35	117	69	8.8	7.42	0.79	2.15	3.86	2.1	1	7
96	2	2	17.85714286	0	0	0	0	0	0	0	3	4	4	1	1	1	1	1	1	2	7	1	2	1	0	1	0	1	0	1	140	35	142	80	-3						1	3
96	2	5	17.35766713	0	0	0	0	0	0	0	3	4	4	1	0	0	0	1	1	2	8	1	1	1	1	1	1	1	0	1	142	35	151	78	6.2	4.11	0.99	1.05	2.39	2.84	1	4
96	2	5	16.19695497	0	0	0	0	0	1	0	3	4	4	1	1	1	1	1	1	1	12	1	2	1	0	1	1	0	0	2	147	35	174	96	9.699	7.07	1.61	2.11	3.62	0.25	1	7
96	2	3	15.76505563	0	0	0	0	0	1	0	3	4	4	1	1	1	0	1	1	1	6	1	1	1	1	1	1	1	0	2	149	35	217	112	4.9	5.7	1.11	1.5	2.68	4.2699999	1	2
96	2	3	15.55555556	0	0	0	0	0	0	0	3	4	4	1	1	1	0	1	1	1	10	2	3	0	0	0	0	0	1	2	150	35	178	102	5.6	6.42	0.46	1.94	3.64	1.8	1	6
96	2	2	15.55555556	0	0	0	0	0	1	0	3	4	4	1	1	1	1	1	1	1	10	1	1	1	1	1	1	1	0	1	150	35	174	80	9.1	3.45	0.93	1.32	1.92	3.4	1	6
96	1	2	13.671875	0	0	0	0	0	1	0	2	4	4	1	0	1	1	1	0	2	6	1	1	1	1	1	1	1	0	1	160	35	153	86	6.8	4.7	0.8	1.74	2.95	3.3	1	2
96	2	3	17.5980975	0	0	0	0	0	0	0	3	4	4	1	1	1	1	1	1	2	10	1	2	1	0	1	1	1	0	2	145	37	174	83	6.1	4.63	3.07	0.92	2.1	6.76	1	6
96	2	3	18.07372176	0	0	0	0	0	0	0	3	4	4	1	1	1	1	1	1	2	7	1	1	1	1	1	1	1	0	1	145	38	127	78	7.5	4.38	0.63	2.04	2.529	1.1	1	3
96	2	3	18.07372176	0	0	0	0	0	1	0	3	4	4	1	1	1	0	1	1	2	8	2	2	0	0	1	1	1	0	1	145	38	188	98	6	5.1	1.39	1.25	3.2	8.06	1	4
96	2	3	16.88888889	0	0	0	0	0	1	0	3	4	4	1	0	0	1	1	1	1	12	2	3	0	0	1	0	0	0	3	150	38	164	76	5.099	5.03	1	1.33	2.15	0.25	1	7
96	2	3	16.88888889	1	0	0	0	0	0	0	2	4	4	1	0	1	0	1	0	2	7	1	2	1	0	1	1	1	0	1	150	38	92	63	6.2	4.29	0.62	1.78	1.58	0.25	1	3
96	2	2	16.44736842	0	0	0	0	0	1	0	3	4	4	0	0	1	0	1	0	2	11	2	2	0	0	1	1	1	0	3	152	38	128	67	6.1	5.73	1.51	1.39	3.39	4.7699999	1	7
96	2	2	20.47889099	0	0	0	0	0	0	0	3	4	4	1	1	1	1	1	1	1	10	1	1	1	1	1	1	1	0	2	138	39	140	87	5.8	5.47	0.81	1.52	3.12	1.45	1	6
96	2	2	19.34140052	0	0	0	0	0	0	0	2	4	4	1	1	1	1	1	1	2	6	2	2	0	0	1	1	1	0	1	142	39	179	90	6.1						1	2
96	2	2	17.33333333	0	0	0	0	0	1	0	3	4	4	1	1	1	0	1	1	1	6	1	2	1	0	1	1	1	0	1	150	39	151	74	8.2	5.54	0.73	1.37	4.38	3	1	2
96	2	1	18.51080568	0	0	1	0	0	0	0	3	4	4	1	1	1	1	1	1	1	10	1	2	1	0	1	1	1	0	1	147	40	172	87	5.2	7.48	1.71	1.15	4.95	5.0999999	1	6
96	2	2	18.26150475	0	0	0	0	0	0	0	3	4	4	1	1	1	1	1	1	1	14	2	3	0	0	0	0	0	1	1	148	40	179	78	6.4	5.46	0.59	1.59	3.98	6.5	1	7
96	2	3	18.26150475	0	0	0	0	0	1	0	3	4	4	1	1	1	1	1	1	2	8	2	2	0	0	1	1	1	0	1	148	40	181	95	7.1	5.3	1.09	1.3	3.14	14.24	1	4
96	2	2	17.77777778	0	0	0	0	0	0	0	3	4	4	1	1	1	1	1	1	1	8	2	3	0	0	1	0	1	0	1	150	40	125	92	8.8						1	4
96	2	1	17.77777778	0	0	0	0	0	1	0	3	4	4	1	1	1	1	0	0	1	11	1	2	1	0	1	1	1	0	1	150	40	184	85							1	7
96	2	1	17.31301939	0	0	0	0	0	0	0	1	4	4	1	0	1	1	1	1	2	7	2	3	0	0	1	0	1	0	1	152	40	155	89	6.1	6.71	1.6	1.15	5.43	7.2	1	3
96	1	2	17.087445	0	0	0	0	0	0	0	3	3	3	1	1	1	1	1	0	1	6	1	1	1	1	1	1	1	0	2	153	40	162	99	7.9	5.07	1.07	1.41	2.92	14.61	1	2
96	2	1	17.087445	0	0	0	0	0	0	0	3	4	4	1	1	1	1	1	1	2	4	2	3	0	0	0	0	0	1	4	153	40	208	105	6.4	4.13	0.74	1.28	3.03	1	1	1
96	1	3	15.625	0	0	0	0	0	0	0	3	4	4	1	0	1	1	1	1	1	12	1	1	1	1	1	1	1	0	1	160	40	142	63	9.6	3.58	1.49	0.84	1.82	2.36	1	7
96	2	2	19.77237654	0	0	0	0	0	0	0	3	4	4	1	1	1	1	1	1	1	8	2	2	0	0	1	1	1	0	1	144	41	126	75	6.9	3.46	0.63	1.12	2.37	60.8	1	4
96	2	2	21.73800528	0	0	0	0	0	0	0	3	4	4	1	1	1	1	1	1	2	5	1	2	1	0	1	1	1	0	3	139	42	154	88	-3						1	1
96	2	2	18.91806675	0	0	0	0	1	0	0	3	4	4	1	1	1	1	1	0	1	8	1	1	1	1	1	1	1	0	1	149	42	149	76	21.4	4.73	1.61	1	3.78	6.4	1	4
96	2	2	17.25838264	0	0	0	0	0	1	0	3	4	4	1	1	1	1	1	1	2	6	2	1	1	1	1	1	1	0	1	156	42	190	78	4.5	5.87	1.05	1.69	2.62	3.15	1	2
96	2	2	21.3251339	0	0	0	0	0	1	0	3	4	2	1	0	1	1	1	0	3	5	1	2	1	0	1	1	1	0	3	142	43	158	92	6.2	3.93	1.4	1.61	2.09	2.5	1	1
96	2	3	19.89911611	0	0	0	0	0	0	0	3	4	4	1	1	0	0	0	1	1	8	1	1	1	1	1	1	1	0	1	147	43	133	71	7.7	3.84	1.25	1.08	1.73	0.25	1	4
96	2	2	16.796875	0	0	0	0	0	0	0	3	4	4	1	0	1	1	1	1	3	6	1	2	1	0	1	1	1	0	1	160	43	177	93	6.4	3.75	0.76	1.11	2.05	1.62	1	2
96	1	1	18.7961895	0	0	0	0	0	0	0	3	4	4	1	0	1	0	0	0	2	8	1	3	0	0	1	0	0	0	1	153	44	107	76	6.2	4.66	1.05	1.58	2.58	2.39	1	4
96	2	3	17.85062274	0	0	0	0	0	0	0	3	4	4	1	0	0	0	1	0	2	7	2	3	0	0	1	1	0	0	1	157	44	211	96	5.7						1	3
96	2	2	26.62721893	0	0	0	0	0	0	0	3	4	4	1	0	1	1	1	1	3	9	1	1	1	1	1	1	1	0	1	130	45	119	54	6.9	6.6	1.56	1.53	3.88	3.5	1	5
96	2	2	24.69135802	0	0	0	0	0	0	0	3	4	4	1	1	1	1	1	1	2	7	2	2	0	0	1	1	1	0	3	135	45	150	64	6.9						1	3
96	1	2	20	0	0	0	0	0	0	0	3	3	3	1	0	1	0	1	0	1	12	1	3	0	0	0	0	0	0	1	150	45	191	94	6.9	3	1.32	0.9	1.94	4.2	1	7
96	2	5	16.52892562	0	0	0	0	0	0	0	3	4	4	1	0	0	1	0	1	2	8	2	3	0	0	1	0	0	0	1	165	45	179	98	6.7	3.75	0.96	0.96	2.23	2.56	1	4
96	2	1	21.58003378	0	1	0	0	0	0	0	3	4	4	1	1	1	1	1	0	2	6	2	3	0	0	0	0	0	1	4	146	46	149	84	9.9	4.75	1.52	1.54	3.09	4.4	1	2
96	1	1	17.68978885	0	0	0	0	0	0	0	3	1	1	1	1	1	1	1	0	1	7	1	1	1	1	1	1	1	0	2	163	47	117	83	5.6	5.16	1.28	1.22	4.309	12.6	1	3
96	2	3	18.75	0	0	0	0	0	1	0	3	4	4	1	1	1	0	1	0	1	11	1	1	1	1	1	1	1	0	2	160	48	178	97	8	5.03	1.42	1.27	2.549	3.36	1	7
96	1	3	17.21108681	0	0	0	0	0	0	1	3	1	1	1	1	1	1	1	1	2	8	1	2	1	0	1	1	1	0	1	167	48	187	90	6.3	4.05	1.25	1.54	2.18	9.28	1	4
96	2	2	23.30558859	0	0	0	0	1	1	0	3	4	4	1	0	1	0	1	0	1	10	2	1	1	1	1	1	1	0	1	145	49	171	93							1	6
96	2	3	21.77777778	0	0	0	0	0	0	0	2	4	4	1	1	1	0	0	0	1	8	1	2	1	0	1	1	1	0	3	150	49	156	78	12.6						1	4
96	2	3	20.66115702	0	0	0	0	0	1	0	3	4	4	1	0	1	0	1	0	1	12	1	1	1	1	1	1	1	0	1	154	49	156	96	5.6	4.76	1.82	1.38	3.41	3.9	1	7
96	1	2	19.6282647	0	0	0	0	0	0	0	3	3	4	1	1	1	1	1	0	1	8	1	1	1	1	1	1	1	0	1	158	49	150	77	7.3						1	4
96	2	3	23.78121284	0	0	0	0	0	0	0	3	4	4	0	1	0	1	0	1	2	5	2	3	0	0	1	0	0	0	1	145	50	122	68	5.9	3.98	1.13	1.03	2.27	6.11	1	1
96	2	2	23.1385071	0	0	0	0	0	1	0	3	4	4	1	0	1	0	1	0	1	10	2	2	1	0	1	1	1	0	1	147	50	150	81	6.4	4.309	0.89	1.57	2.83	6.1	1	6
96	2	2	21.08281329	0	0	0	0	0	1	0	3	4	4	1	0	1	0	1	0	2	12	2	2	0	0	1	1	1	0	3	154	50	200	112	6	8.74	3.35	1.47	5.26	5.6	1	7
96	2	3	19.77769867	0	0	0	0	0	1	0	3	4	4	1	1	1	1	1	1	1	7	2	2	1	0	1	1	1	0	2	159	50	212	108	5.7	6.4	2.1	1.31	3.61	2.7	1	3
96	1	3	19.46740129	0	0	0	0	0	1	0	3	4	4	0	0	1	1	1	1	1	7	2	3	0	0	1	0	0	0	3	165	53	130	72	5.3	5.55	1	1.46	2.97	2.68	1	3
96	1	2	18.77834467	0	0	0	0	0	1	0	2	4	4	1	0	1	1	1	0	2	9	1	1	1	1	1	1	1	0	2	168	53	195	104	5	3.37	0.51	1.51	1.91	4.5999999	1	5
96	2	1	23.06805075	0	0	0	0	0	0	0	2	4	4	1	0	0	0	0	0	1	9	1	1	1	1	1	1	1	0	2	153	54	139	67	15	5.9	4.48	1.18	3.21	2.26	1	5
96	2	2	22.47658689	0	0	0	0	0	0	0	3	4	2	1	1	1	1	1	1	1	10	1	2	1	0	1	1	1	0	1	155	54	132	69	6.2	4.94	1.05	1.17	3.82	5.3	1	6
96	1	2	18.68512111	0	0	0	0	0	0	0	3	3	3	1	0	1	0	1	0	2	8	1	1	1	1	1	1	1	0	1	170	54	144	76	8.4	3.35	0.64	1.35	2.04	6.9	1	4
96	2	3	25.8022143	0	0	0	0	0	1	0	3	4	4	1	0	1	0	0	0	1	9	1	2	1	0	1	1	1	0	2	146	55	180	80							1	5
96	2	3	22.03172568	0	0	0	0	0	1	0	3	4	4	1	0	1	1	0	0	2	13	2	1	1	1	1	1	1	0	3	158	55	194	88	-3						1	7
96	1	2	20.2020202	0	0	0	0	0	0	0	3	4	4	1	0	1	1	1	0	1	9	1	1	1	1	1	1	1	0	1	165	55	138	78	6	4.94	0.8	1.27	3.17	4.86	1	5
96	1	3	23.4375	0	0	0	0	0	0	0	2	4	2	1	0	1	1	1	1	1	10	1	2	1	0	1	1	1	0	1	160	60	159	79	5.5	5.4	0.89	1.96	2.55	2.19	1	6
96	1	3	26.48553975	0	0	0	0	0	0	0	2	4	4	1	0	0	0	0	1	1	8	1	1	1	1	1	1	1	0	1	153	62	147	89	6.3	4.12	0.9	1.32	2.25	3.45	1	4
96	1	3	23.33546614	0	0	0	0	0	1	0	3	4	2	1	0	1	0	1	0	2	8	1	2	0	1	1	1	1	0	1	163	62	148	84	9.1	4.51	0.77	1.12	2.68	7.28	1	4
96	1	2	26.70940171	0	0	0	0	0	0	0	2	4	4	1	1	1	1	1	1	2	5	1	1	1	1	1	1	1	0	1	156	65	140	93	-3						1	1
96	1	2	22.49134948	1	1	0	0	0	0	0	3	4	4	1	1	1	1	1	0	1	11	2	2	1	0	1	0	1	0	1	170	65	117	47	-3						1	7
96	1	2	25.71166208	0	0	0	0	0	1	0	3	4	4	0	1	1	1	1	1	1	12	2	3	0	0	1	0	0	0	3	165	70	179	97	5.4	4.87	1.19	1.15	3.05	6.9	1	7
96	2	2	32	0	0	0	0	0	1	0	3	4	4	1	0	1	1	1	1	1	4	2	3	0	0	0	0	0	1	1	150	72	143	75	6.4	5.17	1.61	1.44	3.69	7.4	1	1
96	2	3	38.28125	0	0	0	0	0	0	0	3	4	4	1	1	1	1	1	1	1	10	1	2	1	1	1	1	0	0	1	160	98	152	85	7.9	4.25	1.19	0.87	2.51	0.45	1	6
96	2	3	19.2627824	0	0	0	0	0	1	0	2	4	4	1	0	0	0	1	1	1	8	1	1	1	1	1	1	1	0	1	145	40.5	138	86	7.3	4.74	0.96	1.4	2.3	0.25	1	4
96	2	2	23.37777778	0	0	0	0	0	1	0	3	4	4	1	1	1	1	1	1	1	8	2	2	0	1	1	1	1	0	1	150	52.6	184	96	5.7	4.58	1.17	1.23	3.33	3.9	1	4
96	1	2	23.62339271	0	0	0	0	0	0	0	3	4	4	1	1	1	1	1	0	1	8	1	1	1	1	1	1	1	0	1	153	55.3	159	98	5.3	5.32	2.24	1.65	3.27	3.5	1	4
96	1	2	23.73321433	0	0	0	0	0	0	0	3	4	2	1	1	1	0	1	0	1	7	2	2	1	0	0	1	1	0	3	157	58.5	156	86	6.1	3.76	1.41	1.42	2.29	1.9	1	3
96	2	2		0	0	0	0	0	0	0	3	4	4	1	1	1	1	1	0	1	8	1	1	1	1	1	1	1	0	1											1	4
96	1	2		0	0	0	0	0	0	0	3	1	4	1	1	1	1	1	1	1	10	2	3	0	0	0	1	1	0	3											1	6
96	2	2		0	0	0	0	0	0	0	3	4	4	1	0	1	1	0	0	3	8	1	1	1	1	1	1	1	0	3											1	4
96	2	2		0	0	0	0	0	0	0	3	4	4	1	1	1	1	1	1	3	6	2	3	0	0	0	0	0	1	4											1	2
96	2	3		0	0	0	0	0	0	0	3	4	4	1	1	1	1	1	1	2	4	2	3	0	0	0	0	0	1	4											1	1
96	2	2		0	0	0	0	0	1	0	3	4	4	1	0	1	1	1	1	2	10	2	2	1	0	0	1	1	0	1											1	6
96	2	2		0	0	1	0	0	0	0	3	4	4	1	1	1	1	1	1	1	8	2	1	1	1	1	1	1	0	1											1	4
96	2	1		0	0	0	0	0	1	0	3	4	4	1	1	1	1	1	1	1	9	2	1	1	1	1	1	1	0	1											1	5
97	1	2	1.333333333	0	0	0	0	0	1	0	3	4	4	1	1	1	1	1	1	2	6	1	3	1	0	0	0	0	1	2	150	3	152	70	6.7	3.27	0.8	1.06	1.79	8.3	1	2
97	2	2	12.05632716	0	0	0	0	0	0	0	3	4	3	1	1	1	1	1	1	2	6	1	1	1	1	1	1	1	0	2	144	25	139	82	7.7	5.03	1.24	1.79	3.04	2.7	1	2
97	2	3	9.765625	0	0	0	0	0	1	0	3	4	4	1	0	0	0	1	0	2	10	2	3	0	0	0	0	0	0	1	160	25	128	88							1	6
97	2	2	15.59367342	0	0	0	0	0	0	0	3	4	4	1	0	1	0	1	0	2	9	1	2	1	0	1	1	1	0	1	134	28	116	64	-3						1	5
97	2	2	18.31054688	0	0	0	0	0	0	1	3	4	3	1	1	1	1	1	1	2	12	1	3	1	0	0	0	0	1	4	128	30	124	76	-3						1	7
97	2	2	17.75147929	0	0	0	0	0	0	0	3	4	4	1	1	1	1	1	0	3	5	1	1	1	1	1	1	1	0	1	130	30	163	90	6.4	5.94	2.43	2.29	3.2	18.8	1	1
97	2	2	17.48149875	0	0	0	0	0	1	0	3	4	4	1	1	1	1	1	1	1	5	1	1	1	1	1	1	1	0	1	131	30	190	89	7.6	3.82	0.66	1.33	2.62	4.2	1	1
97	2	3	17.21763085	1	0	0	0	0	0	0	3	4	4	1	0	1	1	1	1	2	8	2	3	0	0	1	0	1	0	1	132	30	156	103	8.6	4.14	0.74	1.83	1.77	6.4	1	4
97	2	2	16.21972318	0	0	0	0	0	1	0	3	4	4	1	1	1	1	1	1	1	10	1	1	1	1	1	1	1	0	1	136	30	150	73	-3						1	6
97	2	2	16.21972318	0	0	0	0	0	0	0	3	4	4	1	0	1	0	1	1	2	7	1	1	1	1	1	1	1	0	1	136	30	146	96	5.1						1	3
97	2	2	15.75299307	0	0	0	0	0	0	0	3	4	4	1	1	1	1	1	1	1	10	1	1	1	1	1	1	1	0	1	138	30	127	60	8.2	7.22	1.38	1.53	4.41	2.9	1	6
97	1	2	14.26872771	0	1	0	0	0	0	0	3	4	3	1	1	1	1	1	1	2	7	2	3	0	0	0	0	0	1	4	145	30	112	60	-3						1	3
97	2	3	14.07393507	0	0	0	0	0	0	0	3	4	4	1	0	1	1	1	1	2	10	2	3	0	0	0	0	0	1	1	146	30	147	79							1	6
97	2	2	18.06421537	0	0	0	0	0	0	0	3	4	4	1	1	1	1	1	1	3	5	2	2	1	0	1	1	1	0	2	131	31	112	64	-3						1	1
97	2	2	12.5	0	0	0	0	0	0	0	2	4	4	1	0	1	1	1	1	2	7	1	2	1	0	1	1	1	0	1	160	32	101	71	5.7	3.54	0.55	1.29	2.17	4.7	1	3
97	2	3	15.31462547	0	0	0	0	0	0	0	3	4	4	1	0	1	0	0	1	2	8	2	3	0	0	0	0	1	0	3	149	34	107	94	5.099						1	4
97	2	2	20.71005917	0	0	0	0	0	0	0	3	4	4	0	1	1	1	1	0	1	11	1	2	0	1	1	1	1	0	1	130	35	154	114	7.6						1	7
97	2	2	20.71005917	0	0	0	0	0	0	0	3	4	4	1	1	1	1	1	0	1	11	1	2	0	0	1	1	1	0	1	130	35	162	82	5.1	4.27	1.05	1.27	2.45	1.76	1	7
97	2	2	17.11575138	0	0	0	0	0	1	0	3	4	4	1	0	1	0	1	0	3	5	1	1	1	1	1	1	1	0	1	143	35	190	85	5.3	4.22	1.35	0.97	2.54	0.99	1	1
97	2	2	16.64684899	0	0	0	0	0	0	0	3	4	4	1	1	1	1	1	1	1	6	2	3	0	0	1	0	0	0	1	145	35	144	85	-3						1	2
97	2	2	16.64684899	0	0	0	0	0	1	1	3	4	4	1	0	1	1	0	0	2	10	2	2	0	0	1	1	1	0	1	145	35	174	90	6.3	4.84	0.97	1.45	3.69	3.9	1	6
97	1	1	13.671875	1	0	0	0	0	0	0	3	4	4	1	1	1	1	1	1	1	7	1	1	1	1	1	1	1	0	2	160	35	82	45	-3						1	3
97	2	3	17.36111111	0	0	0	0	0	0	0	3	4	4	1	0	1	0	1	0	2	5	1	3	0	0	1	0	0	0	3	144	36	126	71							1	1
97	2	3	18.09379432	1	0	0	0	0	0	0	3	4	4	1	0	1	0	1	0	2	10	1	1	1	1	1	1	1	0	1	143	37	142	77	6	5.72	0.76	2.02	2.279	2.37	1	6
97	2	2	20.24615057	0	0	0	0	0	0	0	3	4	4	1	1	1	1	1	0	1	12	1	1	1	1	1	1	1	0	1	137	38	147	61	5.7	4.99	0.89	1.56	3.24	2.6	1	7
97	1	2	18.80787037	0	0	0	0	0	0	0	2	3	3	1	1	1	1	1	1	1	7	1	1	1	1	1	1	1	0	1	144	39	149	82	4.9	5.98	2.21	2.02	3.95	4	1	3
97	2	2	16.88019391	0	0	0	0	0	0	0	3	4	4	1	0	1	0	1	0	3	7	2	2	1	0	1	1	1	0	3	152	39	169	89	6	4.92	1.27	1.52	3.36	21.5	1	3
97	2	3	16.66025887	0	0	0	0	0	0	0	3	4	4	1	1	1	1	1	1	1	6	1	1	1	1	1	1	1	0	1	153	39	134	52	6.1	5.82	1.39	1.74	2.93	4	1	2
97	2	3	25.19526329	0	0	0	0	0	0	0	3	4	4	1	0	0	0	0	1	1	7	2	2	1	0	0	1	1	0	1	126	40	151	88	5.9	5.69	1.82	1.44	3.35	4.4	1	3
97	2	2	21.31173744	0	0	0	0	0	0	0	3	4	4	1	0	1	1	1	0	2	9	2	2	0	1	1	1	1	0	1	137	40	189	86	4.4	5.03	0.79	1.53	2.72	7.1	1	5
97	2	3	19.56085872	0	0	0	0	0	0	0	3	4	4	1	1	1	1	1	1	1	8	1	1	1	1	1	1	1	0	1	143	40	122	84	5.8	5.6	1.44	1.78	2.91	3.3	1	4
97	2	2	17.31301939	0	0	0	0	0	1	0	3	4	3	1	0	1	1	1	1	2	5	1	2	1	0	1	1	1	0	2	152	40	151	86	9.7	5.69	1.38	1.19	3.69	4.0199999	1	1
97	1	2	16.64932362	0	0	0	0	0	0	0	3	3	4	0	0	1	0	1	0	1	18	1	1	1	1	1	1	1	0	1	155	40	137	88	5.4	4.67	0.87	1.33	3.31	3.3	1	7
97	2	2	20.6227051	0	0	0	0	0	0	0	3	4	4	1	0	1	1	1	0	1	9	2	3	0	0	1	1	0	0	3	141	41	139	78	6.1	6.33	0.88	2.27	4.24	4.2	1	5
97	2	1	20.25462963	0	0	0	0	0	0	0	3	4	1	1	0	1	0	1	0	2	9	2	3	0	0	0	1	0	0	1	144	42	159	101	5.5	4.889	0.71	1.9	3.03	5.3	1	5
97	1	2	17.70956316	0	0	0	0	0	0	0	3	3	4	1	1	1	1	1	0	2	7	1	2	1	0	1	1	1	0	1	154	42	121	63	7.2	3.81	3.66	0.79	2.49	4.5999999	1	3
97	2	2	18.5528757	0	0	0	0	0	0	0	3	4	4	1	1	1	1	1	0	2	8	1	2	1	0	1	1	1	0	2	154	44	155	69	5.1	7.47	1.82	1.88	1.41	11.8	1	4
97	2	2	22.00596606	0	0	0	0	0	0	0	3	4	4	1	1	1	1	1	1	1	7	1	1	1	1	1	1	1	0	1	143	45	175	90	9.1	6.85	3.52	1.07	4.03	3	1	3
97	2	3	21.11090261	0	0	0	0	1	0	0	3	4	4	1	1	1	1	1	1	1	8	1	1	1	1	1	1	1	0	1	146	45	136	76	8.699	5.77	1.64	1.31	3.54	0.72	1	4
97	1	2	22.81293394	0	0	0	0	0	0	0	3	3	3	1	1	1	1	1	0	2	7	1	2	1	0	1	1	1	0	1	142	46	119	60	6.8	4.57	2.48	1.68	2.04	1.23	1	3
97	2	2	20.88888889	0	0	0	0	0	1	0	3	4	4	1	1	1	1	1	1	1	12	2	1	1	1	1	1	1	0	1	150	47	179	82	6.4	4.5	1.03	1.2	3.18	6	1	7
97	2	2	20.88888889	0	0	0	0	0	0	1	3	4	4	1	1	1	1	1	1	1	10	1	2	1	0	1	1	1	0	3	150	47	127	79	4.3	5.17	2.59	1.21	3.33	3.2	1	6
97	2	2	20.93212012	0	0	0	0	0	0	0	3	4	4	1	1	1	1	1	1	2	5	2	3	0	0	0	0	0	1	2	153	49	143	73	6.6	3.81	0.91	1	2	84.61	1	1
97	2	5	20.93212012	0	0	0	0	0	1	0	3	4	4	0	1	1	0	0	0	3	8	2	3	1	0	0	0	0	0	1	153	49	181	104	5.2	4.67	0.73	1.48	2.46	2.26	1	4
97	1	3	17.99816345	0	0	0	0	0	0	0	3	3	4	1	1	1	1	1	1	1	10	1	3	0	0	1	0	1	0	1	165	49	92	61	6.3	5.34	1.1	1.2	4.43	5.8	1	6
97	1	2	24.79666733	0	0	0	0	0	0	0	2	4	4	1	1	1	1	1	0	1	7	2	2	0	0	1	1	1	0	3	142	50	149	77	6.6	4.92	1.06	1.5	3.4	3.6	1	3
97	1	2	21.64127424	0	0	0	0	0	1	0	3	4	4	1	0	0	1	0	0	2	6	1	2	0	0	1	1	1	0	1	152	50	154	88	5.9	5.86	0.75	1.25	3.76	0.25	1	2
97	1	2	19.921875	0	0	0	0	0	0	0	2	4	4	1	0	1	0	1	0	1	7	1	2	1	0	1	1	1	0	1	160	51	176	92	5.7	4.42	0.61	1.44	2.13	0.25	1	3
97	2	3	23.73995617	0	0	0	0	0	1	0	3	4	4	1	0	1	0	0	1	2	8	1	1	1	1	1	1	1	0	1	148	52	127	82	9.7	5.09	1.37	1.2	3.07	1.38	1	4
97	1	3	24.21875	0	0	0	0	0	0	0	2	3	4	1	0	1	0	1	0	2	7	1	3	0	1	0	0	0	0	2	160	62	164	86	7.1	3.95	0.9	0.76	2.79	0.25	1	3
97	1	3	25.390625	0	0	0	0	0	0	0	3	4	4	1	1	1	1	1	1	1	8	2	2	1	0	1	1	1	0	1	160	65	156	80	7.3	5.19	2.41	0.84	3.38	33.84	1	4
97	1	1	23.03004535	0	0	0	0	0	1	0	2	4	3	1	0	1	1	1	1	1	8.5	1	1	1	1	1	1	1	0	1	168	65	203	105	5	5.78	1.62	1.18	3.98	0.25	1	5
97	1	5	24.24242424	0	0	0	0	0	1	0	3	4	4	1	0	0	0	1	1	2	8	1	1	1	1	1	1	1	0	1	165	66	150	84	9.7	5.19	1.01	1.56	2.37	10.78	1	4
97	1	3	25.46938776	0	0	0	0	0	1	0	3	4	4	0	1	1	0	1	1	2	5	2	2	0	0	1	1	1	0	3	175	78	132	64	8.3	3.44	0.78	1	1.84	103.85	1	1
97	2	5	33.62208773	0	0	0	0	0	0	0	3	4	4	1	1	1	1	1	1	1	8	1	2	0	0	1	1	1	0	2	159	85	171	86	6.5						1	4
97	2	2	14.54046639	0	0	0	0	0	0	0	3	4	4	1	1	1	1	1	0	2	7	1	2	1	0	1	1	1	0	1	135	26.5	122	70	-3						1	3
97	2	2	21.04534072	0	0	0	0	0	0	0	3	4	4	0	0	1	0	0	0	2	8	2	2	0	0	1	1	1	0	1	137	39.5	156	64	6.8	4.599	1.05	1.38	2.6	3.2	1	4
97	2	2	22.77091907	0	0	0	0	0	0	0	3	4	4	1	0	1	1	0	0	3	8	1	2	1	1	1	0	1	0	1	135	41.5	150	78	6.6	4.97	1.21	1.52	2.37	2.46	1	4
97	2	2	20.92325014	0	0	0	0	0	0	0	3	4	2	1	0	1	0	1	1	1	10	1	2	0	0	1	1	1	0	1	146	44.6	139	72	5.6	6.69	1.97	1.93	4.26	7	1	6
97	1	2	22.11043044	0	0	0	0	1	0	0	2	1	4	1	1	1	0	1	0	1	7	1	1	1	1	1	1	1	0	1	157	54.5	160	84	10.8	8.26	3.01	1.31	5.01	3.9	1	3
97	2	2		0	0	0	0	0	0	0	3	4	4	1	0	1	1	0	0	2	10	1	2	1	0	1	1	1	0	1											1	6
97	2	2		0	0	0	0	0	0	0	3	4	4	1	1	0	1	1	1	2	10	2	3	0	0	0	0	0	1	1											1	6
97	2	2		0	0	0	0	0	1	0	3	4	4	1	1	1	0	0	0	2	10	1	1	1	1	1	1	1	0	1											1	6
97	2	2		0	1	0	0	0	0	0	3	4	4	1	0	1	1	1	0	2	10	2	3	0	0	0	0	0	1	4											1	6
98	2	2	18.6000372	0	0	0	0	0	1	0	3	4	4	1	0	1	0	0	0	2	6	2	2	0	0	1	1	1	0	4	127	30	117	79	-3						1	2
98	2	3	16.70750724	0	0	0	0	0	1	0	2	4	4	1	0	1	0	1	0	2	9	1	3	0	0	1	0	0	0	1	134	30	158	76	13.6	3.73	0.74	1.46	1.65	4.42	1	5
98	2	2	14.8780004	0	0	0	0	0	0	0	3	4	4	1	1	1	0	1	0	2	10	2	2	0	1	1	1	1	0	1	142	30	102	53	4.8	4.86	0.9	1.71	3.13	6.1	1	6
98	2	2	14.8780004	0	0	0	0	0	1	0	3	4	4	1	1	1	1	1	1	1	11	2	1	1	1	1	1	1	0	3	142	30	169	88	6.2	5.37	0.6	1.8	2.72	2.7	1	7
98	2	3	14.26872771	0	1	0	0	0	1	0	3	4	4	1	1	1	1	1	1	1	10	2	3	0	0	0	0	0	1	4	145	30	161	80	5.5	4.28	0.93	1.58	2.75	3.2	1	6
98	2	2	18.93491124	0	0	0	0	0	0	0	3	4	4	0	1	1	0	1	1	2	5	2	3	0	0	0	0	0	1	2	130	32	106	50	7.4						1	1
98	2	2	18.93491124	0	0	0	0	0	0	0	3	4	4	1	1	1	1	1	1	2	8	1	2	1	0	1	1	1	0	1	130	32	158	98	6.2						1	4
98	2	2	15.64868698	0	0	0	0	0	1	0	3	4	4	1	1	1	0	1	1	1	16	2	3	0	0	0	1	1	0	2	143	32	138	63	6.4	4.83	1.55	1.3	2.79	3.5	1	7
98	2	1	14.22222222	0	0	0	0	0	0	0	3	4	4	1	0	1	0	1	0	2	7	1	1	1	1	1	1	1	0	1	150	32	170	92	9.2	7.36	0.86	2.36	3.23	2.4	1	3
98	2	2	16.13770845	0	0	0	0	0	0	0	2	4	4	1	1	1	1	1	1	1	10	2	2	0	0	1	1	1	0	1	143	33	161	78	7.3	5.8	1.54	1.98	3.97	2.2	1	6
98	2	2	17.34693878	0	0	0	0	0	0	0	3	4	4	1	1	1	0	1	0	2	7	1	2	1	0	1	0	1	0	1	140	34	157	82	8.5	4.65	1.79	1.18	2.48	2.11	1	3
98	2	2	17.35766713	0	0	0	0	0	0	0	3	4	1	0	0	1	1	1	0	1	8	2	3	0	0	1	0	0	0	1	142	35	118	74	5.6	2.88	0.82	1.02	1.47	7.98	1	4
98	2	1	16.64684899	0	0	0	0	0	0	0	3	4	4	1	1	1	1	1	0	2	5	2	1	1	1	1	1	1	0	1	145	35	171	88		0	0	0	0	0	1	1
98	2	3	15.97881665	1	0	0	0	0	1	0	3	4	4	1	0	1	0	1	0	2	8	1	1	1	1	1	1	1	0	1	148	35	168	78	5.7	6.79	0.71	2.15	3.48	3.1	1	4
98	2	2	15.97881665	0	0	0	0	0	1	0	3	4	4	1	1	1	0	1	1	2	8	2	3	0	0	0	1	1	0	2	148	35	160	78	5.7	3.95	1.64	1.07	1.95	3.78	1	4
98	2	3	15.55555556	0	0	0	0	0	1	0	2	4	4	1	1	1	1	1	1	2	9	2	3	0	0	1	0	1	0	1	150	35	99	68	6.8	6.53	1.85	1.29	4.13	4.49	1	5
98	1	3	15.14889197	0	0	0	0	0	1	0	3	4	4	1	0	0	1	1	1	3	8	2	3	0	0	1	0	1	0	1	152	35	163	76	5.2	3.7	0.88	0.96	2.38	45.75	1	4
98	2	1	17.60477285	0	0	0	0	0	0	0	2	4	4	1	1	1	1	1	0	1	12	1	1	1	1	1	1	1	0	1	143	36	175	71	5.4	4.87	1.45	1.51	3.05	3.9	1	7
98	2	3	15.58171745	0	0	0	0	0	1	0	3	4	4	1	1	1	0	0	0	2	11	1	2	1	0	1	1	1	0	1	152	36	180	85	6.7	6.19	1.24	1.51	3	0.29	1	7
98	2	3	14.79289941	0	0	0	0	0	1	0	3	4	4	1	1	1	1	1	1	1	13	1	1	1	1	1	1	1	0	1	156	36	191	104	5.7	5.21	0.83	1.42	2.79	2.5099999	1	7
98	2	3	18.87755102	0	1	0	0	0	1	0	3	4	4	1	1	1	1	1	1	1	8	1	2	1	0	1	1	0	0	1	140	37	180	100	5.7	4.07	0.92	1.02	2.35	3.65	1	4
98	2	2	18.34953382	0	0	0	0	0	0	0	3	4	4	1	1	1	1	1	1	1	9	1	2	1	0	1	0	1	0	1	142	37	127	60	7.2	3.52	1.54	1.46	2.009	2.4	1	5
98	2	2	17.8433642	0	0	0	0	0	0	0	3	4	4	1	0	1	1	1	1	2	7	2	1	1	1	1	1	1	0	2	144	37	153	96	-3						1	3
98	2	2	17.12249526	0	0	0	0	0	0	0	3	4	4	1	1	1	1	1	1	1	5	1	2	0	0	1	1	1	0	1	147	37	154	76	8.1	6.14	0.91	1.44	4.76	9.7	1	1
98	2	3	20.85048011	0	0	0	0	0	0	0	3	4	4	1	1	1	1	1	1	1	8	2	2	1	0	1	0	1	0	3	135	38	156	81	6.8	5.01	0.59	1.84	2.45	11.7	1	4
98	2	2	19.95379122	0	0	0	0	0	1	0	3	4	4	1	1	1	1	1	1	2	8	2	3	0	0	0	0	0	1	2	138	38	172	91	7.9						1	4
98	2	1	18.07372176	0	0	0	0	0	0	0	3	4	4	1	1	1	1	1	0	2	8	1	2	1	0	1	1	1	0	1	145	38	128	53	8.2	4.75	0.85	1.27	3.52	2.2	1	4
98	2	2	17.5852654	0	0	0	0	0	0	0	3	4	4	1	1	1	1	0	0	2	7	1	1	1	1	1	1	1	0	1	147	38	124	74	-3						1	3
98	2	2	15.03105099	0	0	0	0	0	0	0	3	4	4	1	1	1	1	1	1	1	8	1	1	1	1	1	1	1	0	1	159	38	145	65	7.4	5.94	0.99	1.94	3.66	2.7	1	4
98	2	2	22.61292329	0	0	0	0	0	0	0	3	4	4	1	0	1	0	1	0	1	10	2	2	0	0	1	1	1	0	1	133	40	175	100	9.1	5.57	1.73	1.77	3.8	5.9	1	6
98	2	2	20.40816327	0	0	0	0	0	0	0	3	4	4	1	1	1	0	1	1	3	8	2	3	1	0	0	0	0	1	1	140	40	170	97	-3						1	4
98	2	3	18.26150475	0	0	0	0	0	1	0	3	4	4	1	0	1	0	1	1	3	10	1	2	1	0	1	1	1	0	1	148	40	177	76							1	6
98	2	3	17.77777778	0	0	0	0	0	0	0	2	4	4	1	1	1	1	1	1	1	12	1	2	1	0	0	1	1	0	1	150	40	171	94	-3						1	7
98	2	3	17.77777778	0	0	0	0	0	0	0	3	4	4	0	0	1	1	1	1	1	11	2	3	0	0	0	0	0	1	3	150	40	147	68	7.9	4.37	2.06	0.93	2.7	0.25	1	7
98	2	5	17.31301939	0	0	0	0	0	1	0	3	4	4	0	1	1	0	0	0	2	7	2	3	0	0	0	0	0	1	1	152	40	145	84	7						1	3
98	2	2	15.82215893	0	0	0	0	0	1	0	3	4	4	1	1	1	1	1	1	1	8	1	1	1	1	1	1	1	0	1	159	40	126	60	7.1	3.95	0.79	1.21	2.84	5.7	1	4
98	2	2	18.71804237	0	0	0	0	0	0	0	3	4	4	1	1	1	1	1	1	1	12	2	3	0	0	1	0	1	0	2	148	41	167	93	4.7	5.01	1.33	1.47	3.63	4.2	1	7
98	2	2	20.6227051	1	0	0	0	0	0	0	3	4	4	1	0	1	0	1	0	1	8	1	2	1	0	1	1	1	0	3	141	41	145	80	4.9	5.26	0.91	1.37	3.16	6.2	1	4
98	2	3	14.87879228	1	0	0	0	0	1	0	3	4	3	1	1	1	1	1	1	1	10	1	2	1	0	1	1	1	0	1	166	41	124	78							1	6
98	2	2	24.85207101	0	0	0	0	0	1	0	3	4	4	1	1	1	1	1	0	2	6	1	2	1	0	1	1	1	0	3	130	42	151	84	9.2	4.22	0.48	1.33	2.009	2.3199999	1	2
98	2	3	20.25462963	0	0	0	0	0	1	0	3	4	4	0	1	1	1	1	1	3	4	2	3	0	0	0	0	0	1	2	144	42	104	66	4.9	3.39	0.4	1.49	1.25	0.4	1	1
98	2	2	19.17457999	0	0	0	0	0	1	0	3	4	4	1	0	1	0	1	1	1	13	2	2	0	0	1	1	1	0	1	148	42	65	48	9.1	3.77	1.1	1.83	5.17	4.4	1	7
98	2	2	21.3251339	0	0	0	0	0	0	0	3	4	4	1	0	1	0	1	0	2	8	1	2	1	1	1	0	0	0	1	142	43	137	80							1	4
98	2	2	18.61149584	0	0	0	0	0	0	0	3	4	4	1	1	1	1	1	1	2	9	2	2	0	0	1	1	1	0	1	152	43	178	82	6.6	7.24	1.29	2.6	4.28	6.7	1	5
98	1	2	17.1875	0	0	0	0	0	0	0	3	3	3	1	1	1	1	1	1	1	10	1	1	1	1	1	1	1	0	1	160	44	174	85	4.7	4.23	0.74	1.1	2.41	20.78	1	6
98	2	3	22.3170006	0	0	0	0	0	0	0	3	4	4	1	1	1	1	1	1	1	11	2	3	0	0	1	0	0	0	3	142	45	168	87	5.5	8.41	2.61	1.68	4.94	3.6	1	7
98	2	3	21.11090261	0	0	0	0	0	0	0	3	4	4	0	1	1	1	1	1	1	8	2	2	0	0	1	1	1	0	2	146	45	122	86	10.1	4.64	2.06	0.72	3.46	0.61	1	4
98	2	2	20.82465639	0	0	0	0	0	0	0	3	4	4	1	1	1	0	1	1	1	10	2	1	1	1	1	1	1	0	1	147	45	141	85	6.4	9.15	2	1.68	5.63	3.6	1	6
98	2	2	18.25631871	0	0	0	0	0	1	0	3	4	4	1	1	1	1	1	0	2	6	2	2	0	0	1	1	1	0	1	157	45	156	87	5.4	5.57	1.159	1.18	3.82	11.7	1	2
98	2	3	18.25631871	0	0	0	0	0	1	0	3	4	2	1	1	1	1	1	1	2	10	1	2	1	0	1	1	1	0	2	157	45	173	97	5.3	3.43	1.19	1.06	1.86	1.7	1	6
98	1	2	16.93703188	0	0	0	0	0	0	0	3	4	4	1	0	1	0	0	0	3	6	2	1	1	1	1	1	1	0	2	163	45	153	62	7.2	4.2	1.07	1.45	1.92	4.82	1	2
98	2	2	21.58003378	0	0	0	0	0	0	0	3	4	2	1	1	1	1	1	1	1	14	2	2	1	1	1	1	0	0	1	146	46	138	86	5.9	5.58	1.8	1.43	3.56	2.34	1	7
98	2	2	17.52781588	0	0	0	0	0	0	0	3	4	4	1	1	1	1	1	1	1	12	1	1	1	1	1	1	1	0	1	162	46	148	74	-3						1	7
98	2	2	22.35434007	0	0	0	0	0	0	0	3	4	4	1	1	1	1	1	0	2	7	1	1	1	1	1	1	1	0	2	145	47	178	93	6.2	4.019	0.66	1.41	2.6	3.8	1	3
98	2	2	24.14365475	0	0	0	0	0	0	0	3	4	4	1	1	1	1	1	0	2	12	1	1	1	1	1	1	1	0	1	141	48	158	88	7.7	6.53	1.1	1.41	3.82	11.1	1	7
98	2	2	26.8861454	0	0	0	0	0	0	0	3	4	4	1	0	1	1	1	1	2	4	1	2	1	0	1	1	1	0	3	135	49	163	107	6.2	7.19	2	1.27	5.97	6.7	1	1
98	2	1	29.58579882	0	0	0	0	0	1	0	3	4	3	1	1	1	1	1	1	1	6	2	3	0	0	0	0	0	1	4	130	50	97	218	5.8	5.34	1.63	1.06	4.01	8.1999999	1	2
98	2	5	24.4510734	0	0	0	0	0	1	0	3	4	4	1	0	0	0	0	1	2	8	1	2	1	0	1	1	1	0	1	143	50	182	118	9.5	7.61	1.66	1.79	4.26	2.31	1	4
98	2	2	22.22222222	0	0	0	0	0	0	0	3	4	4	1	1	1	1	1	1	2	10	2	2	1	0	1	1	1	0	1	150	50	200	100	6.6	4.11	0.98	1.35	1.71	4.05	1	6
98	1	1	21.64127424	0	0	0	0	0	1	0	2	4	3	1	0	1	1	1	1	1	9	1	2	1	0	1	1	1	0	1	152	50	133	67	5.7	4.19	0.65	1.18	2.37	0.94	1	5
98	1	2	20.54569362	1	0	0	0	0	1	0	3	3	3	1	1	1	0	1	0	1	8	1	2	1	0	1	1	1	0	3	156	50	130	64	5.9	7.13	1.31	1.9	3.88	4.3	1	4
98	1	2	18.14486863	0	0	0	0	0	0	0	3	3	2	1	1	1	1	1	1	1	8	1	1	1	1	1	1	1	0	1	166	50	136	88	6.2	6.05	1.49	1.56	3.34	2.7	1	4
98	2	2	22.9719382	0	0	0	0	0	1	0	3	4	4	1	1	1	1	1	1	1	6	1	1	1	1	1	1	1	0	1	149	51	197	97	5.3	5.74	1.04	1.61	4.01	2.2999999	1	2
98	2	2	22.80601728	0	0	0	0	0	1	0	3	4	4	1	1	1	1	1	1	1	13	1	1	1	1	1	1	1	0	1	151	52	183	87	6.2	5.95	5.34	1	3.87	4.0999999	1	7
98	1	3	23.922423	0	0	0	0	0	0	0	3	4	4	1	1	0	1	1	1	2	10	2	2	0	0	1	1	1	0	1	153	56	176	95	8.5	4.54	0.85	1.31	2.81	3.74	1	6
98	2	3	27.5862069	0	0	0	0	0	1	0	3	4	4	1	0	1	1	1	0	1	10	2	3	0	0	1	1	0	0	1	145	58	179	87	4.2	4.17	1.18	1.06	2.58	5.02	1	6
98	1	2	18.93877551	0	0	0	0	0	0	0	3	4	3	1	0	0	1	1	0	2	7	1	3	0	0	0	1	1	0	1	175	58	137	66	8.3	4.54	0.93	1.71	1.97	2.72	1	3
98	2	3	26.22222222	0	0	0	0	0	0	0	3	4	4	1	1	0	0	1	1	1	10	1	2	0	1	1	1	1	0	1	150	59	173	72	5.4	5.95	2.26	1.21	3.8	2.74	1	6
98	1	3	20.41522491	0	0	0	0	0	0	0	3	4	4	1	0	1	0	0	1	1	8	1	1	1	1	1	1	1	0	1	170	59	160	79	8.1	3.95	0.55	1.21	1.95	1.54	1	4
98	2	2	25.96952909	1	0	0	0	0	0	1	3	4	4	1	0	1	0	1	0	3	3	1	1	1	1	1	1	1	0	3	152	60	145	89	6.3	4.54	1.54	1.65	2.76	53.2	1	1
98	1	1	22.86236854	0	0	0	0	0	0	0	3	3	3	1	1	1	0	1	0	1	8	1	3	0	0	0	0	0	1	3	162	60	157	96	-3						1	4
98	2	2	28.30385016	0	0	0	0	0	1	0	3	4	4	1	1	1	1	1	1	2	5	1	1	1	1	1	1	1	0	2	155	68	150	84	9.9	5.019	2.12	1.5	3.2	4.5	1	1
98	2	2	20.74144087	0	0	0	0	0	1	0	3	4	4	1	1	1	1	1	0	1	7	2	2	1	0	1	1	1	0	2	138	39.5	178	89	6.2	9.08	1.159	1.62	5.68	2.6	1	3
98	2	3	23.14645727	0	0	0	0	0	1	0	3	4	4	1	0	1	1	1	1	1	6	1	2	1	0	1	1	1	0	1	148	50.7	188	94							1	2
98	2	2		0	0	0	0	0	0	0	3	4	4	1	1	1	1	1	0	1	10	1	2	1	0	1	1	1	0	1											1	6
98	2	2		0	0	0	0	0	0	0	3	4	4	1	0	1	0	1	0	1	12	2	3	0	0	0	0	0	1	4											1	7
98	2	2		0	0	0	0	0	0	0	3	4	4	1	1	1	1	1	1	1	12	1	2	1	0	0	1	1	0	1											1	7
98	2	2		0	0	0	0	0	0	0	3	4	4	1	0	1	1	0	0	2	7	2	3	0	0	0	0	0	1	4											1	3
98	2	1		0	0	0	0	0	1	0	2	4	4	1	1	0	0	0	0	1	12	2	3	0	0	0	0	0	0	4											1	7
98	1	3		0	1	0	0	0	1	0	3	4	4	1	1	1	1	1	0	2	8	1	3	1	0	1	0	0	0	4											1	4
98	1	2		0	0	0	0	0	0	0	3	3	4	1	1	1	1	1	1	2	6	2	3	0	0	0	0	0	1	1											1	2
98	2	3		0	0	0	0	0	1	0	3	4	4	1	1	1	1	1	0	1	9	1	2	1	0	1	1	1	0	2											1	5
99	2	2		0	0	0	0	0	0	0	3	4	4	1	1	1	1	1	1	3	8	1	2	1	0	1	1	1	0	1	0	0	0	0	-3						1	4
99	2	5		1	0	0	0	0	0	0	3	4	4	1	0	0	0	1	0	1	10	1	3	1	0	0	0	0	1	4	0	0	0	0							1	6
99	2	2	14.28571429	0	0	0	0	0	0	0	3	4	4	1	0	1	0	0	0	3	5	2	3	0	0	1	0	0	0	3	140	28	111	51	6.8	4.51	0.64	1.51	2.87	2.9	1	1
99	2	2	16.95969246	0	0	0	0	0	0	0	3	4	4	1	1	1	1	1	0	3	7	2	2	1	0	1	1	1	0	1	133	30	152	84	-3						1	3
99	2	2	15.98380308	0	0	0	0	0	0	0	3	4	4	1	1	1	0	1	0	1	9	1	3	0	0	0	1	1	0	1	137	30	120	74	7.1	5.01	0.76	1.21	3.24	4.0999999	1	5
99	2	2	15.69560048	0	0	0	0	0	0	1	3	4	4	1	1	1	1	1	1	1	10	1	2	1	0	1	1	1	0	2	145	33	143	58	5.9	4.54	0.95	1.6	2.76	3.2	1	6
99	2	2	20.1183432	0	0	0	0	0	0	0	3	4	4	1	1	1	1	1	1	2	8	2	3	0	0	1	0	0	0	3	130	34	123	72	7.8	5.23	1.159	1.41	3.16	3.1	1	4
99	2	2	14.15192508	0	0	0	0	0	0	0	3	4	4	1	1	1	1	1	1	1	8	1	1	1	1	1	1	1	0	1	155	34	156	74	5.1	4.059	0.92	1.34	2.64	3.3	1	4
99	2	2	17.35766713	0	0	0	0	0	0	0	3	4	4	1	1	1	0	1	1	1	12	2	2	1	0	1	1	1	0	1	142	35	152	90	6.8	4.27	0.73	1.39	2.34	30.5	1	7
99	2	2	16.64684899	1	0	0	0	0	0	0	3	4	4	1	0	1	0	1	0	1	10	1	1	1	1	1	1	1	0	3	145	35	149	75	7.1	4.45	0.88	1.48	2.24	3.36	1	6
99	2	2	16.64684899	0	0	0	0	0	0	0	3	4	4	1	1	1	1	1	1	1	10	2	2	0	0	1	1	1	0	1	145	35	144	86	7.6	4.37	1.89	0.98	3.16	4.5999999	1	6
99	2	3	14.95151437	0	1	0	0	0	1	0	3	4	4	1	1	1	1	1	1	1	6	1	2	1	0	1	1	1	0	1	153	35	163	70	8.2	3.87	0.85	1.09	2.19	55.39	1	2
99	2	2	20.04900869	0	0	0	0	0	0	0	3	4	4	1	1	1	1	1	1	3	6	1	2	1	0	1	1	1	0	3	134	36	121	71	-3						1	2
99	2	2	18.90359168	0	0	0	0	0	1	0	3	4	4	1	1	1	1	1	1	2	10	2	2	0	0	1	1	1	0	1	138	36	134	79	8.9	6.91	1.56	1.92	3.52	3.6	1	6
99	2	1	20.00432526	0	0	0	0	0	0	0	3	4	2	1	1	1	1	1	1	1	8	2	1	1	1	1	1	1	0	1	136	37	131	83	6.6	4.36	1.36	1.3	3.04	4.9	1	4
99	2	2	16.89189189	0	0	0	0	0	0	0	3	4	4	1	1	1	1	1	1	1	9	1	1	1	1	1	1	1	0	1	148	37	179	96	6.3	6.88	1.26	1.85	4.9	5.5	1	5
99	2	5	20.5449827	0	0	0	0	0	0	0	3	4	4	1	0	1	1	1	1	1	7	1	2	1	0	1	1	1	0	1	136	38	173	86	8.3	4.99	1.06	1.29	3.39	2.69	1	3
99	2	2	19.3877551	1	0	1	0	0	0	0	3	4	2	1	0	1	0	1	1	2	9	1	2	1	0	1	1	1	0	3	140	38	170	78	4.4	5.87	0.73	1.72	3.04	1.88	1	5
99	2	2	21.9478738	0	0	0	0	0	0	0	3	4	4	1	0	1	0	1	0	2	9	2	2	0	0	1	1	1	0	1	135	40	137	84	6.1	4.769	0.88	1.2	3	2.8	1	5
99	2	2	19.56085872	0	0	0	0	0	0	0	3	4	4	1	1	1	1	1	0	3	8	1	3	0	0	0	0	0	1	3	143	40	99	60	6.4	5.14	1.7	1.35	3.81	7.9	1	4
99	2	2	18.76524676	0	0	0	0	0	1	0	3	4	4	1	1	1	1	1	1	3	7	2	2	1	0	1	1	1	0	1	146	40	183	83	6.5	4.769	1.57	0.95	3.71	5.5	1	3
99	2	2	18.51080568	0	0	0	0	0	0	0	3	4	4	1	1	1	0	1	0	2	6	2	2	0	0	1	1	1	0	1	147	40	154	73	7.6	4.36	0.83	1.47	2.03	1.16	1	2
99	2	2	17.31301939	0	0	0	0	0	0	0	3	4	4	1	0	1	0	1	1	1	6	1	1	1	1	1	1	1	0	1	152	40	176	69	-3						1	2
99	1	2	15.625	0	0	0	0	0	0	0	3	4	2	1	1	1	1	1	0	1	8	1	1	1	1	1	1	1	0	1	160	40	160	96	5.7	4.23	0.7	1.6	2.69	2.9	1	4
99	2	2	22.44897959	0	0	0	0	1	0	0	3	4	4	1	1	1	0	0	0	3	10	1	1	1	1	1	1	1	0	1	140	44	187	98	9.5	5.57	1.97	1.38	3.96	6.6	1	6
99	2	3	19.55555556	0	0	0	0	0	0	0	3	4	2	1	1	1	1	1	1	1	11	1	1	1	1	1	1	1	0	1	150	44	130	88	6.6	5.3	1.48	1.18	3.25	1.81	1	7
99	2	2	22.95918367	0	0	0	0	0	0	0	3	4	2	1	1	1	1	1	1	1	10	1	2	1	0	1	1	1	0	1	140	45	139	90	-3						1	6
99	2	2	20	0	0	0	0	0	1	0	3	4	4	1	1	1	0	0	0	2	5	2	1	1	1	1	1	1	0	2	150	45	180	87	6.2	5.81	1.3	1.39	4.349	18.6	1	1
99	2	3	21.87871581	0	0	0	0	1	0	0	3	4	4	1	0	0	0	1	1	1	8	1	2	0	1	1	1	1	0	1	145	46	201	94	5.9	6.1	2.52	1.48	3.65	3.55	1	4
99	2	2	23.97959184	0	0	0	0	0	1	0	3	4	4	1	0	1	1	1	1	2	10	1	1	1	1	1	1	1	0	1	140	47	164	83	8.1	5.12	0.85	1.37	2.83	4.71	1	6
99	1	3	20.02884153	0	0	0	0	0	0	0	3	4	4	1	1	1	1	1	1	1	8	2	2	1	0	1	1	0	0	2	158	50	96	64	5.8						1	4
99	1	3	18.68512111	0	0	0	0	0	0	0	3	4	4	1	0	0	0	1	1	1	8	1	2	1	0	1	1	1	0	1	170	54	225	94	6.4	3.13	1.13	1.26	1.62	19.66	1	4
99	2	2	25.10956903	0	0	0	0	0	0	0	3	4	4	1	0	1	1	1	1	1	10	2	1	1	1	1	1	1	0	3	148	55	173	76	5.2	4.28	1.21	1.6	2.14	2.7	1	6
99	2	3	25.56610665	0	0	0	0	0	0	0	3	4	4	1	0	1	1	1	1	1	8	1	2	1	0	1	1	1	0	1	148	56	158	79	5.9	5.55	2.33	1.18	3.04	3.28	1	4
99	1	5	21.3577956	0	0	0	0	0	1	0	3	4	2	1	0	1	1	1	1	1	8	1	2	1	0	1	1	1	0	1	169	61	152	95	5.5	4.86	0.76	1.13	3.14	0.82	1	4
99	2	2	25.5588462	0	0	0	0	0	0	0	3	4	2	1	1	1	1	1	1	2	10	1	1	1	1	1	1	1	0	2	157	63	170	86	6	4.91	1.02	1.33	2.92	4.43	1	6
99	2	2	16.27218935	0	0	0	0	0	0	0	3	4	4	1	0	1	0	1	0	2	6	2	2	1	0	1	1	1	0	1	130	27.5	110	64	-3						1	2
99	2	1		0	0	0	0	0	0	0	2	4	4	1	1	1	1	1	0	1	13	1	2	0	0	1	1	1	0	1			202	102	-3						1	7
99	2	2		0	0	0	0	0	0	0	3	4	4	1	1	1	1	1	1	2	6	2	3	0	0	1	0	0	0	3											1	2
99	2	2		0	0	0	0	0	0	0	2	4	4	1	1	1	1	1	1	1	10	1	2	0	0	1	1	1	0	1											1	6
99	2	3		0	0	0	0	0	1	0	2	4	4	1	0	0	0	0	0	2	3	2	3	0	0	0	0	1	0	3											1	1
99	2	2		0	0	1	0	0	0	0	3	4	4	1	1	1	1	1	1	1	8	2	3	0	0	0	0	0	1	4											1	4
100	2	2	11.89060642	0	0	0	0	0	0	0	3	4	4	1	0	1	0	1	0	1	12	2	2	1	0	1	0	1	0	1	145	25	142	55	8.6	4.11	0.92	1.53	2.48	3.7	2	7
100	2	2	12.95756398	0	0	0	0	0	1	0	3	4	4	1	0	1	0	1	1	2	9	2	2	1	0	1	0	1	0	1	147	28	165	89	6.3	4.6	0.63	1.63	2.75	3.2	2	5
100	2	3	14.67064404	0	0	0	0	0	0	0	3	4	4	1	0	1	0	0	0	2	6	2	3	1	1	0	0	0	0	3	143	30	101	57	4.7	4.93	1.53	1.28	3.14	29.68	2	2
100	2	3	14.26872771	0	0	0	0	0	1	0	3	4	4	1	1	1	1	1	1	2	7	1	2	1	0	1	1	1	0	1	145	30	189	80	7.9	4.92	1.08	1.21	2.94	1.93	2	3
100	2	2	13.69612856	0	0	0	0	0	0	0	3	4	4	1	1	1	1	1	1	1	10	1	2	1	1	0	0	1	0	1	148	30	127	83	5.6	4.3	0.84	1.38	2.72	6.2	2	6
100	2	2	20.71005917	0	0	0	0	0	0	0	3	4	4	1	1	0	0	1	1	2	12	2	3	0	0	1	0	1	0	3	130	35	183	90	12.8	4.28	1.4	1.34	2.15	15.5	2	7
100	2	2	15.76505563	0	0	0	0	0	1	0	3	4	4	1	1	1	0	1	0	1	12	2	3	0	0	0	0	0	1	1	149	35	182	96	7.1	5.099	1.51	1.57	3.26	5.6	2	7
100	2	3	16.43535427	0	0	0	0	0	1	0	3	4	4	1	1	1	1	1	1	1	11	1	2	1	0	1	1	1	0	2	148	36	194	87	7.8	4.47	1.96	0.87	2.91	0.25	2	7
100	2	2	19.3877551	0	0	0	0	0	1	0	3	4	4	1	1	1	1	1	1	1	8	1	2	1	0	1	0	1	0	2	140	38	154	81	7.2	5.78	1.03	1.31	4.22	2	2	4
100	2	3	18.84546717	0	1	0	0	0	0	0	3	4	4	1	1	1	0	1	1	2	6	2	3	0	0	1	0	0	0	4	142	38	215	98	-3						2	2
100	2	2	20.40816327	0	0	0	0	0	0	0	3	4	4	1	0	1	1	1	1	2	6	1	2	1	0	1	1	1	0	2	140	40	200	85	7.9	6.37	2.57	1.18	3.8	4	2	2
100	2	2	19.83733386	0	0	0	0	0	0	0	3	4	4	1	0	1	0	1	0	2	12	2	2	0	1	1	1	1	0	1	142	40	164	90	-3						2	7
100	1	5	18.76524676	0	0	0	0	0	0	0	1	4	4	1	0	1	1	1	1	2	7	1	2	1	0	1	0	1	0	1	146	40	137	69	6.3	4.14	1.02	0.9	2.62	1.05	2	3
100	2	3	17.06555671	0	0	0	0	0	1	0	3	4	4	1	1	0	0	1	1	1	7.5	1	2	1	0	1	1	1	0	2	155	41	146	80	6.9	3.44	0.66	0.87	2.03	4.39	2	4
100	2	2	23.6294896	0	0	0	1	0	0	0	3	4	4	1	1	1	1	1	1	2	8	1	2	1	0	1	1	0	0	2	138	45	149	76	5.7	4.639	1.03	1.76	2.83	75.599999	2	4
100	2	2	19.9099723	0	0	0	0	0	0	0	3	4	4	1	0	1	1	1	1	2	13	1	1	1	1	1	1	1	0	1	152	46	125	65	8.4	5.88	1.01	1.27	3.64	7.8	2	7
100	2	2	24.11265432	0	0	0	0	0	0	0	4	4	4	1	0	1	0	1	0	2	8	2	3	0	0	0	0	0	1	4	144	50	156	80	-3						2	4
100	2	2	22.76943835	0	0	0	0	0	0	0	3	4	2	1	1	1	1	1	1	2	6	2	2	0	1	1	1	1	0	2	154	54	190	78	5.4	6.96	4.99	1.02	4.98	8.21	2	2
100	1	3	22.89281998	0	0	0	0	0	0	0	3	4	4	0	1	1	1	1	1	1	7	1	3	0	0	1	0	1	0	1	155	55	116	68	8.699	6.07	3.15	0.93	3.92	3.49	2	3
100	1	3	20.9572742	0	0	0	0	0	0	0	3	4	4	1	1	1	1	0	0	1	10	1	1	1	1	1	1	1	0	2	172	62	157	87	8.6	4.74	1.12	1.42	2.38	2.18	2	6
100	1	2		0	0	0	0	0	0	0	3	3	3	1	1	1	1	1	1	3	10	2	3	0	0	0	0	0	1	4											2	6
100	2	2		0	0	0	0	0	0	0	3	4	4	1	1	1	0	1	0	1	8	2	3	0	0	0	0	0	1	4											2	4
100	1	2		0	0	0	0	0	0	0	3	3	3	1	1	1	1	1	0	2	7	2	3	0	0	0	0	0	1	1											2	3
101	2	2	15.69560048	0	0	0	0	0	0	0	3	4	3	1	1	1	1	1	1	1	8	2	2	1	0	1	1	1	0	1	145	33	194	89	6.9	5.66	0.88	2.1	3.28	10.5	2	4
101	2	2	18.26150475	0	0	0	0	0	0	0	3	4	4	1	0	0	0	1	1	3	10	2	2	0	1	1	1	1	0	1	148	40	162	58	5.8	8.17	1.34	1.41	5.35	6.3	2	6
101	2	2	17.087445	0	0	0	0	1	1	0	3	4	4	1	1	1	0	1	1	2	11	2	2	0	1	1	1	1	0	1	153	40	194	97	8.2	7.53	1.09	1.96	4.03	1.6	2	7
101	2	2	20	0	0	0	0	0	0	0	3	4	4	1	1	1	1	1	1	1	10	1	2	1	0	1	1	1	0	1	150	45	141	67	7.5	5	1.25	1.01	3.95	5.6	2	6
101	1	1	20	0	0	0	0	0	1	0	3	4	4	1	1	1	1	1	1	1	6	1	1	1	1	1	1	1	0	1	150	45	202	84	5.3	3.8	0.47	1.28	2.509	2.9	2	2
101	1	3	19.47714681	0	0	0	0	0	0	0	3	4	4	1	1	0	0	1	1	1	10.5	1	2	1	1	1	0	0	0	1	152	45	136	48	6.1	6.06	0.97	1.73	2.86	4.06	2	7
101	1	2	18.73048907	0	0	0	0	0	0	0	3	4	2	1	1	1	1	1	1	3	7	1	2	1	0	1	1	1	0	1	155	45	160	87	5.4	4.11	0.73	1.59	2.59	7.1	2	3
101	2	2	23.14814815	0	0	0	0	0	0	0	3	4	4	1	1	1	1	1	0	1	12	1	3	1	0	1	0	0	0	1	144	48	113	88	5.2	5.34	1.32	1.4	3.96	3.4	2	7
101	2	2	25.5367036	0	0	0	0	0	0	0	3	4	4	1	0	0	1	1	1	1	8	1	2	0	0	1	1	1	0	1	152	59	212	109	7.9	4.9	2.27	1.01	3.12	11.33	2	4
101	2	2	15.71428571	0	0	0	0	0	0	0	3	4	4	1	1	1	1	1	1	2	10	1	2	1	0	1	1	1	0	1	140	30.8	106	68	6.8	3.93	0.97	1.07	1.86	0.71	2	6
101	2	2		0	0	0	0	0	0	0	3	4	3	1	1	1	1	1	0	1	11	2	3	1	0	1	0	0	0	1											2	7
101	2	2		0	0	0	0	0	0	0	3	4	4	1	1	1	1	1	1	2	7	1	2	1	0	1	1	1	0	3											2	3
102	2	1	14.79289941	0	0	0	0	0	0	0	3	4	4	1	0	1	0	1	0	2	5	2	3	0	0	0	0	0	1	4	130	25	117	67	-3	0	0	0	0	0	2	1
102	2	2	15.36351166	0	0	0	0	0	0	0	3	4	4	1	1	1	1	1	0	3	10	2	3	0	0	1	0	1	0	1	135	28	189	74	-3						2	6
102	2	2	14.67064404	0	0	0	0	0	0	0	3	4	4	1	0	1	0	1	1	2	12	2	2	0	0	1	1	1	0	2	143	30	122	65	-3						2	7
102	2	3	14.54306624	0	0	0	0	0	1	0	3	4	4	1	1	1	1	1	1	1	8	2	3	0	0	1	0	1	0	1	146	31	186	102	5.6	4.95	0.94	1.19	2.72	8.6199999	2	4
102	2	3	13.41759003	0	0	0	0	0	0	0	3	4	4	1	0	1	0	1	1	1	11	1	1	1	1	1	1	1	0	2	152	31	165	60	15	3.38	0.59	1.36	1.3	0.39	2	7
102	2	3	15.86986709	0	0	0	0	0	0	0	3	4	4	1	1	0	1	1	1	1	8	2	3	0	0	1	0	1	0	1	142	32	162	84	6.6						2	4
102	2	2	16.64684899	0	0	0	0	0	0	0	3	4	4	1	1	1	1	1	1	2	6	2	2	1	0	1	1	1	0	1	145	35	133	73	6.4	4.59	0.68	1.38	3.32	9.3	2	2
102	2	2	14.38198554	0	0	0	0	0	0	0	3	4	4	0	1	1	1	1	0	1	8	2	3	0	0	0	0	0	1	1	156	35	109	61	8.1	4.26	1.12	1.39	2.79	7.8	2	4
102	2	2	17.12247325	0	0	0	0	0	0	0	3	4	4	1	1	1	1	1	0	2	7	1	2	1	0	1	1	1	0	1	145	36	145	86	-3						2	3
102	2	2	20.18529062	0	0	0	0	0	1	0	3	4	4	1	0	1	0	1	0	3	15	2	2	0	0	1	1	1	0	1	139	39	124	65	9.3	7.29	2.43	1.55	4.19	1.7	2	7
102	1	5	17.63085399	0	0	0	0	0	0	0	3	4	4	1	0	1	1	1	1	2	7	1	2	1	0	1	1	1	0	1	165	48	156	86	6.8	5.27	0.73	1.56	2.84	24.16	2	3
102	1	2	19.48696145	0	0	0	0	0	1	0	3	4	4	1	0	1	0	1	0	1	9	2	3	0	0	0	1	1	0	1	168	55	130	73	7.3	4.08	1.38	1.14	2.69	2.7	2	5
102	2	2	15.24676299	0	0	0	0	0	0	0	3	4	4	1	1	1	1	1	0	3	5	1	1	1	1	1	1	1	0	1	146	32.5	124	63	4.1	6.32	1.81	1.88	4.139	2.2999999	2	1
102	2	2	20.08530054	0	0	0	0	0	1	0	3	4	4	1	1	1	1	1	0	1	8	1	1	1	1	1	1	1	0	2	142	40.5	160	96	6.4	4.809	1.3	1.93	2.89	5.0999999	2	4
102	2	2		0	0	0	0	0	0	0	3	4	2	1	0	1	1	1	0	2	6	2	3	0	0	1	0	1	0	2											2	2
102	2	2		0	0	1	0	0	0	0	3	4	4	1	1	1	1	1	1	2	6	2	3	0	0	1	0	1	0	1											2	2
103	2	2	15.38461538	0	0	0	0	0	0	0	3	4	4	1	0	1	1	1	0	2	5	1	1	1	1	1	1	1	0	1	130	26	100	62	-3						2	1
103	2	2	15.75299307	1	0	0	0	0	0	0	3	4	4	1	0	1	0	1	1	2	6	2	2	0	0	1	1	1	0	2	138	30	127	79	5.7	5.93	1.88	1.65	4.41	3	2	2
103	2	2	17.85714286	0	0	0	0	0	0	0	3	4	4	1	0	1	1	1	0	1	9	2	3	0	0	1	0	1	0	3	140	35	188	90	6.9	6.33	1.2	1.12	4.15	8.6	2	5
103	2	3	18.36734694	0	0	0	0	0	0	0	3	4	4	0	0	1	1	1	0	2	6	2	3	0	0	0	0	0	1	2	140	36	128	68	6.7	4.09	1.18	1.03	2.2	82.3	2	2
103	2	2	18.10774106	0	0	0	0	0	0	0	3	4	2	1	0	1	1	1	1	1	11	2	2	0	0	1	1	1	0	1	141	36	177	87	5.9	4.86	0.73	1.89	2.92	7	2	7
103	2	2	16.6659357	0	0	0	0	0	0	0	3	4	4	1	1	1	1	1	1	2	5	2	3	0	0	0	0	0	1	3	151	38	177	96	6.3	4.7	0.81	1.53	2.41	4.38	2	1
103	2	3	18.29611559	0	0	0	0	0	0	0	3	4	4	1	0	0	0	1	0	3	7	1	2	0	0	1	1	1	0	3	146	39	158	90	6.8	3.77	0.94	1.35	1.62	0.25	2	3
103	2	3	17.33333333	0	0	0	0	0	0	0	3	4	4	1	1	1	1	1	0	1	8	1	1	1	1	1	1	1	0	1	150	39	118	74	-3						2	4
103	2	2	19.56085872	0	0	0	0	0	0	0	3	4	4	1	1	1	1	1	0	3	5	1	2	0	0	1	1	1	0	2	143	40	156	87	7.3	7.07	0.95	1.67	4.139	6.8	2	1
103	2	2	19.02497027	1	0	0	0	0	1	0	3	4	4	1	0	1	0	1	0	3	13	2	2	0	0	1	1	1	0	3	145	40	167	89	5.5	6.6	1.159	1.8	3.51	1.6	2	7
103	1	2	17.77777778	0	0	0	0	0	0	0	3	4	4	1	1	1	1	1	1	1	12	1	2	1	1	1	0	1	0	3	150	40	196	81	6.8						2	7
103	2	2	16.64932362	0	0	0	0	0	0	0	3	4	4	0	1	1	0	1	0	2	12	2	2	1	0	1	1	1	0	1	155	40	134	78	7.6	4.99	1.04	1.45	2.82	8.6999999	2	7
103	2	2	22.37034332	0	0	0	0	0	0	0	3	4	4	1	0	1	1	1	0	2	5	2	1	1	1	1	1	1	0	1	148	49	170	73	8.2	6.05	0.67	2.4	3.54	5.3	2	1
103	2	2		0	0	0	0	0	1	0	3	4	3	1	0	0	0	1	0	2	5	2	3	0	0	0	0	0	1	4											2	1
103	2	2		0	0	0	0	0	1	0	3	4	4	1	1	1	1	1	1	1	6	1	2	1	0	1	1	1	0	1											2	2
104	2	2	12.109375	0	0	0	0	0	0	0	3	4	4	1	1	1	1	1	0	2	7	1	2	0	0	1	1	1	0	1	160	31	121	40	6.8	2.76	0.78	1.31	1.27	14.21	2	3
104	2	2	21.08281329	0	0	0	0	0	1	0	3	4	4	1	1	1	1	1	1	2	9	1	2	1	0	1	1	1	0	2	154	50	187	91	7.9	4.28	0.68	1.23	2.95	3.2	2	5
104	2	2		0	0	0	0	0	1	0	3	4	4	1	0	1	0	1	0	1	20	2	3	0	0	1	0	0	0	1											2	7
104	2	2		0	0	0	0	0	1	0	3	4	3	1	0	1	1	1	1	2	8	2	3	0	0	0	1	1	0	1											2	4
105	2	2		0	1	0	0	0	0	0	3	4	4	1	1	1	1	1	1	3	8	2	2	1	0	1	1	1	0	1	0	0	0	0	-3						2	4
105	2	2	16.46090535	0	0	0	0	0	0	0	3	4	4	1	0	1	0	1	0	1	8	2	3	0	0	1	0	0	0	4	135	30	136	111	6.5	4.53	0.56	1.46	2.44	10.4	2	4
105	2	3	16.41959092	0	0	0	0	0	0	0	3	4	4	1	1	1	1	1	1	1	8	1	2	1	0	1	1	1	0	3	146	35	176	58	7.8	5.15	0.82	1.65	2.84	2.7	2	4
105	2	3		0	0	0	0	0	0	0	3	4	4	1	1	1	1	1	1	1	5	2	3	0	0	1	0	1	0	1											2	1
106	2	2		0	0	0	0	0	1	0	3	4	4	1	1	1	1	1	1	3	6	2	2	1	0	1	1	1	0	2	0	0	129	54	-3						2	2
106	2	3	14.67064404	0	0	0	0	0	0	0	3	4	4	0	0	0	0	0	0	2	6	2	3	0	0	0	0	0	1	1	143	30	102	78	8.3	6.89	1.91	1.01	4.79	35.85	2	2
106	2	2	14.26872771	0	0	0	0	0	0	0	3	4	1	1	1	1	1	1	0	1	8	1	1	1	1	1	1	1	0	1	145	30	188	86	5.7	4.86	0.99	1.51	3.49	6.3	2	4
106	2	2		0	0	0	0	0	0	0	3	4	4	1	1	1	1	1	0	2	7	1	2	1	0	1	1	1	0	2											2	3
107	2	2	20.04900869	0	0	0	0	0	0	0	3	4	4	1	1	1	1	1	1	1	10	1	2	1	0	1	1	1	0	1	134	36	141	67	6.3	6.29	2.24	1.31	3.8	5.9	2	6
108	2	3	15.69560048	0	0	0	0	0	0	0	3	4	4	1	1	1	1	1	1	2	5	1	3	0	0	1	0	0	0	1	145	33	133	74	5.2	3.82	0.47	1.25	2.81	1.7	2	1
108	1	3	16.82422689	0	0	0	0	0	0	0	3	4	4	1	0	1	0	1	0	1	8	1	3	0	1	0	1	0	0	1	158	42	88	56	11.8	3.29	0.97	0.88	1.96	21.66	2	4
108	2	2		0	0	0	0	0	0	0	3	4	4	1	0	0	0	1	0	3	2	2	3	0	0	0	0	0	1	1											2	1
109	2	1	17.75147929	0	0	0	0	0	0	0	3	4	2	1	0	1	0	1	0	1	8	2	1	1	1	1	1	1	0	1	130	30	137	68	-3						2	4
109	2	2	19.83733386	0	0	0	0	0	0	0	3	4	4	1	1	1	1	1	0	2	7	1	2	1	0	1	0	1	0	1	142	40	116	70	7.3	5.26	1.97	1.25	2.84	3.39	2	3
109	2	2	25.51020408	0	0	0	0	0	0	0	3	4	4	1	1	0	0	1	0	2	5	2	2	1	0	1	0	1	0	1	140	50	144	66	7.1	4.64	2.41	0.92	2.65	15.14	2	1
110	2	2	18.62244898	0	0	0	0	0	0	0	3	4	4	1	1	1	0	1	0	2	5	2	3	0	0	1	0	1	0	1	140	36.5	113	68	5.6	4.94	1.03	1.59	2.549	1.1	2	1
